# Supplementary material for: Personality traits of core self-evaluation as predictors on clinical decision-making in nursing profession
Source: PLoS One. 2020 May 18;15(5):e0233435. doi: 10.1371/journal.pone.0233435 (PMC7233533; doi:10.1371/journal.pone.0233435)
Supplement: S1 Dataset — (XLS) [file pone.0233435.s001.xls]

## Sheet: hospital_OS_data set
department	gender	age	degree	wards	length_service	lenght_service_currently	shift_working	household_memb	satisfation_SES	CSES1	CSES2	CSES3	CSES4	CSES5	CSES6	CSES7	CSES8	CSES9	CSES10	CSES11	CSES12	DM1	DM2	DM3	DM4	DM5	DM6	DM7	DM8	DM9	DM10	DM11	DM12	DM13	DM14	DM15	DM16	DM17	DM18	DM19	DM21	DM22	DM23	DM24	DM25	DM26	DM27	DM28	DM29
1	2	29	1	1	9	9	3	7	2	5	3	5	3	5	3	4	3	5	3	5	3	3	5	3	2	3	4	3	4	4	4	3	3	3	3	3	4	3	4	4	4	3	3	2	2	3	5	5	5
1	1	31	1	1	9	5	3	1	3	4	2	4	1	4	2	4	2	3	4	2	2	4	5	5	2	1	3	2	2	5	5	3	5	2	2	3	5	2	4	1	5	2	1	2	2	5	5	5	5
1	2	31	1	1	12	11	3	3	1	5	3	5	3	5	3	4	3	5	3	5	3	4	2	4	2	3	3	4	3	4	3	2	2	2	3	2	3	3	3	4	4	4	3	1	2	2	4	4	4
1	2	31	1	1	12	11	3	4	2	4	2	4	1	4	2	4	2	3	4	2	2	5	1	5	1	5	2	2	3	5	4	3	2	1	4	2	4	2	5	4	5	4	2	1	1	1	5	5	4
1	2	38	1	1	20	20	3	4	3	5	3	5	3	5	3	4	3	5	3	5	3	5	3	4	3	4	3	2	3	4	4	4	3	2	3	3	4	3	4	4	3	4	4	1	2	3	4	4	3
1	2	38	1	1	18	18	3	3	2	5	3	5	3	5	3	3	3	5	3	5	3	4	2	4	1	3	2	4	3	4	3	1	4	3	3	1	4	2	4	2	4	3	3	1	1	1	5	4	1
1	2	38	2	1	19	1	4	4	2	4	3	5	3	4	3	4	2	4	3	5	3	4	2	4	2	4	3	3	4	4	4	4	3	3	4	2	2	3	3	4	4	4	2	2	2	3	4	4	4
1	2	39	1	1	19	5	3	3	2	3	3	5	3	5	3	4	3	5	3	5	3	3	4	1	3	3	4	4	3	1	3	3	3	3	3	2	4	3	3	3	3	2	1	3	3	3	3	1	3
1	2	39	1	1	19	19	3	4	2	4	3	5	2	5	3	5	3	4	3	4	3	4	4	4	4	5	4	5	4	5	4	4	2	3	4	2	5	3	5	3	4	3	2	1	3	2	5	5	3
1	2	47	1	2	22	20	4	4	2	5	2	4	3	4	2	4	3	5	2	4	3	2	2	5	1	4	2	3	5	5	5	5	4	3	2	3	4	3	4	3	4	3	4	2	2	4	5	4	4
1	2	48	3	1	28	4	4	4	2	5	3	5	3	5	3	4	3	5	3	5	3	3	1	4	1	5	3	3	3	4	5	5	3	3	3	3	3	4	4	4	4	4	4	1	1	1	5	5	5
1	2	49	1	1	26	8	3	3	2	4	2	4	1	4	2	4	2	3	4	2	2	3	3	4	3	4	3	3	4	3	4	3	5	4	3	3	4	3	5	3	5	3	4	3	1	2	3	3	2
1	2	52	1	1	29	8	1	3	2	5	2	4	3	4	2	4	3	5	2	4	3	4	3	3	1	2	2	2	4	4	3	3	2	3	4	3	4	2	4	3	4	3	3	1	3	4	5	4	4
1	2	53	1	1	33	33	2	3	2	5	2	4	3	4	2	4	3	5	2	4	3	4	1	4	2	2	3	2	3	4	3	4	2	2	4	4	3	2	3	4	4	3	4	1	3	2	5	4	3
1	2	54	1	2	33	10	4	2	2	4	2	4	1	4	2	4	2	3	4	2	2	2	3	3	3	2	2	1	2	3	3	2	4	3	2	4	3	2	1	1	3	2	4	3	3	3	3	4	2
1	2	57	2	2	36	25	4	4	1	5	2	4	3	4	2	4	3	5	2	4	3	4	2	4	1	2	2	3	3	4	4	3	2	2	3	3	2	3	4	4	4	3	3	2	2	2	4	4	3
2	2	23	1	2	3	1	3	2	2	2	3	4	4	4	4	4	4	4	4	4	4	4	2	3	2	3	4	3	2	2	3	3	3	3	3	4	3	2	4	3	4	3	4	1	2	2	4	4	3
2	2	37	1	2	18	18	3	4	2	5	2	4	3	4	2	4	3	5	2	4	3	5	5	4	1	4	5	5	4	5	4	5	5	1	3	4	5	4	3	2	5	5	5	5	4	3	5	5	5
2	2	37	1	1	16	14	3	4	2	4	2	4	1	4	2	4	2	3	4	2	2	3	3	4	3	4	3	3	3	4	3	3	4	3	3	4	3	4	4	4	4	5	5	5	5	4	4	4	5
2	2	37	2	1	19	3	2	4	2	5	3	5	3	5	3	4	3	5	3	5	3	3	3	3	4	5	4	3	4	4	4	3	3	3	3	3	3	3	3	3	3	4	4	4	2	3	3	3	3
2	2	44	3	4	24	5	2	4	3	4	2	4	1	4	2	4	2	3	4	2	2	3	2	3	2	4	3	2	2	4	3	2	2	2	4	2	4	2	4	5	5	5	4	3	3	3	4	4	3
2	2	44	1	1	20	0.7	3	5	2	5	3	5	3	5	3	4	3	5	3	5	3	5	1	3	1	5	3	3	5	5	3	3	3	1	3	1	5	3	3	1	5	4	4	1	1	1	5	4	3
2	2	51	1	1	28	28	3	4	2	5	3	5	3	5	3	4	3	5	3	5	3	3	2	3	1	3	2	2	3	4	4	3	3	2	3	3	4	3	4	3	5	2	4	1	1	2	5	4	3
2	2	52	3	1	35	35	4	4	2	5	3	5	3	5	3	4	3	5	3	5	3	4	2	4	1	3	3	2	3	5	4	3	1	2	4	1	5	3	5	3	5	3	5	1	1	2	5	4	2
2	2	54	1	1	36	36	3	1	2	5	2	4	3	4	2	4	3	5	2	4	3	3	3	4	4	3	4	3	3	4	4	3	4	3	3	2	3	3	3	3	3	3	3	2	2	3	3	4	3
2	2	54	1	1	31	21	3	5	2	4	2	4	1	4	2	4	2	3	4	2	2	2	3	4	3	4	3	3	4	4	4	3	2	2	4	3	5	1	4	1	4	3	3	2	3	4	4	4	3
2	2	55	2	1	36	26	4	4	2	5	2	4	3	4	2	4	3	5	2	4	3	4	3	3	3	3	3	3	3	4	3	3	1	2	4	3	3	3	3	3	3	4	3	2	3	3	3	3	3
2	2	57	2	1	35	11	4	4	2	5	3	5	3	5	3	4	3	5	3	5	3	2	3	2	3	2	3	2	3	3	3	3	3	3	2	4	3	3	3	3	3	3	3	3	2	3	3	3	3
2	2	60	2	4	41	8	4	2	3	5	2	4	3	4	2	4	3	5	2	4	3	4	1	5	2	4	3	5	4	5	4	2	2	2	4	2	4	2	4	3	4	3	4	1	1	1	4	4	4
2	2	26	2	1	4	3	1	3	2	5	3	5	3	5	3	4	3	5	3	5	3	2	2	2	2	2	2	2	2	2	2	3	3	3	3	3	3	3	3	3	2	3	3	3	2	2	2	2	3
2	1	24	1	1	6	5	1	5	2	4	2	4	1	4	2	4	2	3	4	2	2	2	3	3	2	2	3	3	3	3	3	3	3	3	3	4	3	3	3	3	3	3	3	3	3	2	2	2	3
2	2	24	1	1	6	5	1	4	3	5	3	5	3	5	3	4	3	5	3	5	3	3	2	2	1	2	3	3	3	3	3	3	2	1	3	3	3	3	3	3	3	3	3	2	3	3	3	3	3
2	2	26	1	1	8	5	1	3	2	5	3	5	3	5	3	4	3	5	3	5	3	4	2	3	2	4	3	4	4	4	4	4	3	2	4	4	4	3	4	4	4	4	4	1	4	3	4	3	4
2	2	27	1	1	9	8	1	4	3	5	2	4	3	4	2	4	3	5	2	4	3	3	3	4	3	4	2	3	4	4	3	2	3	3	3	2	3	3	3	3	2	3	3	2	2	2	4	4	2
2	2	27	1	1	28	25	1	4	3	5	3	5	3	5	3	4	3	5	3	5	3	5	1	4	3	2	4	3	3	5	3	4	5	5	3	3	4	1	5	1	4	2	4	1	2	2	4	5	4
2	2	28	1	1	10	9	1	2	2	5	2	4	3	4	2	4	3	5	2	4	3	4	1	4	1	4	3	4	3	5	4	2	2	2	4	2	5	2	4	3	4	3	4	1	1	1	5	5	4
2	2	30	2	2	10	9	2	3	2	3	2	4	4	4	3	4	4	4	4	4	2	5	4	4	2	3	3	3	3	4	4	5	1	1	5	2	3	4	4	5	3	3	5	1	1	2	2	4	3
2	2	31	1	1	12	12	1	4	3	5	3	5	3	5	3	4	3	5	3	5	3	4	1	4	1	4	3	3	3	5	4	2	2	2	4	2	4	2	4	3	3	3	4	1	1	1	5	5	4
2	2	31	1	1	26	26	1	5	2	5	2	4	3	4	2	4	3	5	2	4	3	5	2	5	3	2	1	3	5	5	3	5	1	5	4	3	5	2	5	2	5	2	5	1	4	5	5	5	5
2	1	33	2	1	15	14	1	4	3	3	3	3	3	4	3	4	4	4	4	4	3	5	2	5	2	2	1	3	4	5	3	5	1	5	4	3	5	2	5	2	5	2	5	1	4	5	5	5	5
2	2	33	2	1	15	15	2	4	2	2	2	2	2	2	2	2	2	4	2	2	3	5	5	4	1	1	5	5	5	5	5	5	4	5	5	5	5	4	5	5	5	5	5	4	4	5	5	5	5
2	2	33	1	1	14	14	1	6	1	4	1	3	3	4	1	3	3	2	3	3	1	3	3	3	3	3	3	3	3	3	3	3	3	3	3	3	3	3	3	3	3	3	3	3	3	3	3	3	3
2	2	35	2	2	17	16	2	4	1	5	2	4	2	4	3	5	2	4	2	5	1	3	1	3	3	3	3	3	3	3	3	3	3	3	3	3	3	3	3	3	3	3	4	3	3	3	3	3	3
2	2	38	1	1	17	16	1	3	3	3	3	3	3	3	2	3	3	3	3	3	3	4	1	4	1	4	3	3	3	4	4	2	2	4	2	5	4	2	3	3	3	3	4	1	1	1	5	5	4
2	2	40	1	1	20	15	1	4	2	3	2	4	3	4	4	4	4	4	3	4	2	3	3	2	3	3	2	3	4	5	4	3	2	3	3	3	4	3	4	3	4	4	4	2	3	2	4	4	2
2	2	42	2	2	24	23	2	5	2	3	3	4	3	5	4	5	5	5	5	4	3	5	4	5	1	1	5	5	5	5	5	4	5	5	5	5	4	5	5	5	5	5	5	5	4	5	5	5	5
2	2	44	1	1	23	18	1	5	1	2	3	4	3	4	2	3	3	2	4	3	4	5	5	4	1	1	5	5	5	5	5	5	4	5	5	5	5	4	5	5	5	5	5	5	4	5	5	5	5
2	2	45	1	1	24	22	1	3	1	3	2	3	2	4	3	5	5	3	3	4	2	5	1	4	5	3	3	5	4	5	4	2	4	3	5	3	5	3	5	4	5	1	2	5	2	4	5	5	3
2	2	51	1	1	33	30	1	5	2	3	2	5	3	4	2	5	4	4	4	4	3	4	1	4	1	4	3	3	3	4	4	2	2	2	2	5	4	2	3	3	3	3	4	3	3	3	5	5	5
2	2	53	1	1	35	29	1	2	2	3	2	4	2	4	2	4	4	3	3	4	2	5	4	3	2	3	2	3	4	4	5	3	1	1	4	2	4	3	5	4	4	3	3	2	3	4	5	4	4
2	2	27	1	1	9	8	1	4	3	3	2	4	4	4	2	4	5	3	3	4	3	4	1	3	2	4	3	5	5	5	4	4	3	3	2	1	5	4	5	1	5	2	3	1	1	2	4	4	2
2	2	27	1	1	28	25	1	4	3	1	2	4	2	5	5	4	5	3	4	4	4	4	1	2	2	4	2	4	2	2	4	2	3	4	2	4	2	4	1	3	2	4	3	1	1	2	4	4	2
3	2	26	1	1	6	3	3	3	2	1	2	4	5	4	4	4	5	3	3	5	2	4	1	4	1	3	3	2	4	4	4	4	1	2	5	2	4	4	4	4	4	2	3	1	1	2	5	5	4
3	2	27	1	1	5	5	3	2	1	4	5	4	3	4	3	5	5	5	2	5	4	5	1	5	1	5	2	5	5	5	5	3	4	1	5	3	5	3	5	2	5	2	2	1	1	5	5	4	2
3	2	27	2	1	4	3	3	3	1	3	2	4	4	4	3	4	4	4	4	4	2	5	1	5	1	4	3	1	4	5	4	5	1	1	4	1	4	4	5	4	4	4	3	1	1	2	5	4	3
3	2	27	2	1	5	1	3	4	1	2	2	4	2	4	2	4	5	4	3	4	2	1	1	3	1	4	2	3	3	4	4	2	2	2	3	2	4	2	2	2	4	4	1	1	1	1	1	4	3
3	2	27	1	1	7	6	3	2	2	2	1	3	2	3	3	2	3	2	3	4	2	5	1	3	1	3	4	4	3	4	3	3	2	2	5	3	1	3	5	4	4	3	4	1	3	2	4	4	3
3	2	29	1	1	8	7	3	5	1	4	3	3	3	4	3	5	5	4	3	5	3	4	2	4	1	5	4	3	3	4	3	4	2	2	4	3	4	3	4	3	4	4	4	2	2	2	4	4	2
3	2	29	2	1	3	3	4	3	3	4	2	4	1	4	2	4	2	3	4	2	2	4	1	4	1	4	3	2	3	4	4	3	1	1	4	1	4	4	4	4	4	4	3	1	2	2	4	3	4
3	2	29	1	1	8	8	3	1	2	4	1	5	1	5	3	5	3	3	3	5	2	4	2	4	4	4	3	3	4	4	3	5	4	4	3	3	4	2	4	4	5	3	3	2	3	4	5	4	3
3	2	32	1	2	15	7	3	3	3	3	3	4	2	5	2	4	4	2	3	4	2	5	1	5	5	5	2	5	4	4	4	4	3	2	5	2	5	3	5	3	5	5	3	2	3	4	5	5	5
3	2	32	1	1	12	8	3	3	2	4	2	4	4	4	2	4	4	4	4	4	4	5	1	2	1	3	1	3	3	3	2	3	1	3	4	4	5	4	4	3	4	4	4	1	3	5	5	5	5
3	2	33	1	1	13	11	3	2	1	4	5	4	3	4	5	4	5	1	5	4	3	5	2	3	1	5	4	3	4	4	4	4	3	3	3	4	4	3	3	3	4	4	3	3	3	4	4	3	3
3	2	34	1	1	15	13	3	3	2	4	2	4	1	4	2	4	2	3	4	2	2	4	2	3	4	3	4	3	4	4	3	5	3	4	3	4	3	3	3	4	3	3	5	4	3	4	3	4	5
3	2	35	1	1	16	7	3	4	3	2	2	4	3	3	3	3	4	3	3	4	2	2	3	4	1	2	2	3	4	4	4	5	3	3	4	3	4	3	4	3	4	3	3	1	2	2	3	4	4
3	2	37	1	1	19	19	3	4	2	5	3	5	3	5	3	4	3	5	3	5	3	3	3	3	3	3	3	2	3	2	3	2	3	3	3	3	3	3	3	3	3	3	3	3	3	3	3	3	3
3	2	40	1	1	17	8	1	5	3	4	2	4	1	4	2	4	2	3	4	2	2	4	1	5	2	3	3	3	2	4	3	3	3	3	3	3	4	3	5	3	4	3	3	2	3	2	4	4	3
3	2	43	2	1	24	7	4	4	2	3	2	4	3	4	4	4	3	3	3	4	3	4	2	4	2	3	3	4	3	4	3	2	2	2	3	2	3	3	3	4	4	3	2	1	1	1	4	4	5
3	2	45	2	1	23	4	4	3	2	2	2	3	2	4	4	4	5	2	4	4	2	2	1	3	1	3	2	2	3	4	3	3	3	3	3	3	2	4	3	3	2	2	3	2	3	3	3	3	3
3	2	49	2	1	28	9	4	2	2	3	3	3	3	4	3	4	4	4	4	4	3	5	2	5	1	5	3	3	5	5	5	5	2	1	5	3	5	2	5	5	5	3	3	2	1	1	5	5	2
3	2	49	1	1	25	24	3	3	3	2	2	2	2	2	2	2	2	4	2	2	3	5	3	4	2	3	3	2	3	4	4	4	2	2	4	2	4	3	4	3	3	3	4	2	2	2	5	5	3
3	2	51	3	1	32	8	4	3	3	4	1	3	3	4	1	3	3	2	3	3	1	4	1	3	4	1	3	3	3	3	3	3	3	3	3	3	3	3	3	3	3	3	3	3	3	3	3	3	3
3	2	52	1	1	32	32	4	4	2	3	2	4	2	4	2	2	2	2	2	4	1	4	1	3	2	2	2	3	4	5	4	4	2	2	3	2	4	3	4	4	4	4	4	1	2	2	4	4	3
3	2	56	1	1	36	36	3	3	2	5	3	5	3	5	3	4	3	5	3	5	3	5	5	2	1	3	5	5	1	4	2	1	2	4	2	4	2	3	5	3	1	4	1	5	1	4	2	3	4
3	2	57	1	1	38	21	3	3	2	2	2	4	3	4	2	4	5	3	2	4	2	3	1	4	2	3	3	3	4	5	4	4	2	2	4	2	4	3	5	2	5	4	3	2	1	2	3	3	3
3	2	59	1	2	39	39	4	9	2	2	2	4	2	4	2	5	5	2	2	5	5	3	1	4	1	4	2	2	3	4	4	3	2	2	3	2	3	2	4	3	3	3	3	1	1	2	4	5	2
4	2	27	2	1	2	1	2	6	2	4	3	4	2	4	3	4	4	4	4	4	4	4	1	3	2	3	4	3	3	3	4	3	3	2	4	2	3	3	4	4	4	3	3	3	3	2	4	4	2
4	2	28	1	1	8	8	1	3	3	2	2	3	3	4	2	4	3	3	2	4	1	4	1	2	1	4	2	4	3	4	4	4	3	2	4	1	4	3	4	3	4	2	2	1	1	4	4	3	4
4	1	28	2	3	6	5	4	4	3	3	2	5	4	4	5	5	3	4	2	4	4	3	1	1	1	2	3	3	3	3	3	3	3	3	3	3	3	3	3	3	3	3	4	3	4	3	4	3	4
4	1	28	2	1	7	2	1	5	2	3	3	4	2	4	3	4	4	3	3	4	4	2	1	5	1	4	2	3	4	5	4	3	3	3	5	5	4	3	5	3	5	3	4	1	1	1	5	5	5
4	1	29	2	1	6	5	1	1	2	3	2	4	4	4	4	4	4	3	4	4	4	5	1	5	1	3	4	3	5	5	4	4	4	3	5	1	5	3	5	5	4	3	5	1	1	1	5	5	5
4	1	29	2	1	7	6	1	4	3	3	2	3	3	4	2	4	3	4	3	4	3	3	1	4	1	4	2	3	3	4	4	3	2	3	3	3	3	3	3	3	3	3	1	2	1	4	5	4	3
4	2	32	1	4	16	15	4	4	2	2	4	4	5	4	4	4	4	3	4	4	4	3	3	3	1	4	5	4	4	4	4	3	3	2	3	3	3	2	2	3	4	4	5	1	3	3	4	4	4
4	2	35	1	3	18	18	4	5	3	5	2	4	2	4	3	5	2	4	2	5	1	4	1	4	1	4	4	2	4	5	3	4	4	3	4	4	5	3	5	4	3	3	4	2	2	5	5	5	3
4	2	42	1	3	24	23	4	4	3	5	4	5	3	5	3	5	5	5	5	5	3	4	2	3	1	2	2	2	2	4	3	3	2	2	2	3	3	3	3	2	5	2	3	2	2	2	5	3	3
4	2	44	1	2	15	2	4	6	3	4	4	5	4	5	4	5	5	5	5	5	4	4	2	3	1	2	2	2	2	4	3	3	4	2	2	2	2	3	3	2	4	2	3	2	2	2	4	3	3
4	2	45	1	1	25	25	2	2	2	1	5	5	5	5	5	5	5	4	4	5	5	3	5	4	3	4	4	4	5	5	4	4	4	4	5	2	3	3	5	4	5	4	5	2	3	4	5	5	2
4	2	47	1	1	21	7	1	3	3	5	3	5	3	5	3	4	3	5	3	5	3	4	3	5	5	4	2	5	4	4	4	3	4	3	5	3	5	5	5	4	4	4	4	4	4	3	5	5	4
4	2	50	1	1	30	25	2	4	2	4	3	4	4	4	4	4	4	3	3	4	2	4	3	2	4	3	2	4	3	2	4	3	2	4	3	2	4	3	2	4	4	3	4	3	4	3	4	3	4
4	2	50	1	3	29	18	4	3	2	3	2	4	3	4	1	2	2	3	2	3	2	1	1	1	1	3	2	5	4	4	4	4	4	4	4	3	4	3	4	3	4	3	2	1	1	1	4	4	4
4	2	55	2	1	31	31	4	3	3	3	1	4	3	4	5	5	5	5	3	5	1	4	2	4	3	5	3	2	3	4	4	3	3	3	4	3	4	3	3	3	4	3	3	1	2	3	5	4	4
4	2	28	1	3	9	8	4	4	2	2	2	4	2	4	2	4	3	1	2	4	2	3	3	3	2	3	4	3	4	4	3	2	3	2	3	2	3	2	4	4	4	4	3	3	2	2	4	4	3
4	1	29	1	4	10	10	1	4	1	4	3	4	3	4	4	4	4	4	4	4	4	1	2	2	1	4	1	3	3	4	3	3	2	2	4	4	3	2	2	2	2	2	4	1	1	2	1	2	1
4	2	30	2	4	11	8	2	2	2	2	2	4	2	4	2	4	5	4	3	4	2	3	2	5	2	3	2	2	2	4	4	3	3	3	3	2	3	2	4	3	3	3	3	2	2	2	4	4	3
4	2	31	1	3	18	14	4	3	3	4	5	4	3	4	5	4	5	1	5	4	3	4	2	3	5	5	3	3	5	5	4	3	3	2	3	2	3	4	3	3	4	3	4	1	2	2	4	4	3
4	2	32	2	3	14	13	2	4	2	5	3	5	3	5	3	4	3	5	3	5	3	5	1	4	2	5	3	2	3	4	4	3	3	3	4	4	4	4	4	2	4	3	2	2	2	3	5	4	5
4	2	33	1	1	13	12	1	5	1	3	2	4	2	4	2	2	2	2	2	4	1	3	2	3	3	2	4	4	4	4	3	3	3	3	3	3	3	2	4	4	4	4	4	3	2	3	4	4	3
4	2	35	1	3	15	14	4	4	2	5	4	5	3	5	3	5	5	5	5	5	3	4	2	4	2	4	4	3	3	4	4	4	3	3	3	3	4	3	4	3	3	3	4	4	3	3	5	4	4
4	2	35	1	3	17	15	4	3	1	4	4	5	4	5	4	5	5	5	5	5	4	5	1	5	1	5	2	1	2	5	3	3	3	2	4	2	5	2	5	3	5	2	3	1	1	5	5	3	5
4	2	36	1	4	18	10	1	5	2	5	1	5	2	4	2	5	5	4	2	5	2	3	3	3	2	3	3	2	3	2	3	2	3	3	3	3	3	3	3	3	3	3	3	3	3	3	3	3	3
4	2	43	1	2	24	20	2	2	1	3	4	4	4	4	2	5	2	5	3	3	3	5	2	3	1	4	5	4	3	4	5	3	4	2	4	2	4	2	4	4	4	4	4	3	2	2	4	4	3
4	2	48	1	1	29	25	2	3	1	2	2	4	2	4	2	3	5	3	3	4	3	2	1	4	1	3	3	2	3	5	3	3	2	3	3	3	4	2	3	3	3	3	4	2	2	2	4	4	4
5	2	25	1	1	5	1	1	2	2	3	2	3	4	4	3	4	4	5	3	4	3	3	2	4	3	4	3	3	3	4	4	4	2	3	2	3	2	1	3	3	4	2	4	2	2	3	4	4	3
5	2	28	1	1	8	8	1	2	1	4	3	4	3	5	3	5	3	4	2	5	1	2	3	4	1	2	2	3	4	4	4	5	3	3	4	3	4	3	4	3	4	3	3	1	2	2	4	4	4
5	1	32	1	1	10	10	1	3	2	3	3	5	5	5	3	5	5	4	3	4	4	4	2	4	2	2	2	3	4	4	4	3	2	2	3	2	4	2	4	2	4	4	4	3	2	3	4	4	3
5	2	33	1	1	13	11	1	4	2	5	3	5	3	5	3	4	3	5	3	5	3	5	5	5	5	5	5	4	4	4	4	3	3	3	4	3	4	3	4	4	4	3	3	2	2	3	4	4	4
5	1	34	1	1	14	14	1	5	2	5	3	5	3	5	3	4	3	5	3	5	3	5	1	5	1	3	3	5	4	5	3	4	3	2	1	3	4	3	4	3	4	2	2	1	2	4	5	5	5
5	2	35	1	1	14	10	1	6	3	2	2	2	2	3	2	4	1	2	4	4	2	3	4	4	1	4	3	2	4	5	5	4	3	3	3	3	4	3	3	3	4	3	4	3	1	3	5	5	5
5	1	37	1	1	13	10	4	2	3	5	3	5	3	5	3	4	3	5	3	5	3	2	3	3	3	2	3	2	3	2	3	2	3	3	2	4	4	4	4	3	4	4	2	2	2	2	2	4	4
5	2	42	1	1	20	16	1	4	2	5	3	5	3	5	3	4	3	5	3	5	3	4	2	4	1	4	3	2	4	4	4	4	3	2	3	2	4	3	2	4	4	3	4	1	2	2	4	4	3
5	2	43	2	1	22	12	4	3	3	1	1	4	1	5	1	5	2	3	1	5	1	2	2	4	1	5	2	3	3	5	4	4	2	2	4	2	5	3	5	5	5	5	5	2	1	1	5	4	4
5	2	48	1	1	25	25	1	5	1	4	3	4	2	4	3	4	4	2	4	4	4	4	3	3	2	3	2	3	4	4	3	3	2	2	3	3	4	2	4	3	4	3	3	3	3	2	4	4	4
5	2	48	1	1	10	10	1	6	3	2	2	4	2	4	2	4	4	4	2	4	2	4	2	2	1	2	1	4	4	4	4	3	3	3	4	3	5	3	4	3	3	3	2	1	2	2	4	4	4
5	2	49	1	1	27	27	1	4	2	5	3	5	3	5	3	4	3	5	3	5	3	5	2	4	2	4	3	2	3	4	4	3	3	3	2	3	4	4	4	4	4	4	4	2	2	2	5	5	3
5	2	49	1	1	30	30	1	1	3	1	1	4	3	4	5	3	3	2	1	2	2	5	1	5	1	3	3	4	4	4	4	3	3	2	4	4	4	3	4	4	4	4	3	1	1	1	5	4	4
5	2	50	1	1	30	3	1	2	2	3	3	3	3	3	3	4	4	3	3	4	2	5	5	5	5	5	5	5	5	5	5	4	4	4	5	4	5	4	5	1	5	5	4	1	5	2	5	5	4
5	2	50	2	1	22	22	4	4	2	1	1	5	5	5	5	5	5	5	1	5	1	4	4	3	1	4	3	3	3	4	4	3	3	3	4	3	4	3	4	3	4	3	3	2	2	3	5	4	3
5	2	54	1	1	25	20	1	2	2	5	1	5	1	4	5	4	2	1	2	4	2	4	3	4	2	3	3	3	4	4	4	2	3	3	4	3	4	3	4	3	4	4	2	1	2	2	4	3	4
5	2	54	1	1	35	11	1	7	2	3	4	4	3	4	3	4	4	3	3	3	4	4	1	2	1	3	2	3	4	5	4	3	3	2	3	3	3	2	4	2	4	2	2	1	3	2	5	5	4
5	2	55	2	1	37	10	4	4	1	3	2	4	3	4	3	3	4	3	3	4	3	5	1	5	1	5	2	2	4	5	5	1	2	2	4	2	5	4	5	1	4	4	3	1	1	1	5	4	5
5	2	58	1	1	38	38	4	3	2	4	2	4	4	4	4	4	4	3	4	4	4	4	1	5	1	4	2	4	4	4	4	2	2	2	4	3	4	3	4	2	4	2	2	1	2	2	5	4	4
5	2	60	1	2	35	30	4	1	1	3	3	3	3	3	3	3	2	3	3	4	3	4	1	5	1	4	2	4	4	4	4	2	2	2	4	3	4	3	4	2	4	2	2	1	2	2	5	4	4
5	2	24	1	1	5	4	1	4	2	4	2	4	4	4	4	4	5	4	4	4	3	5	1	5	1	4	3	4	3	4	4	3	3	3	4	1	5	3	5	3	5	3	3	2	1	4	5	4	3
5	2	27	1	1	6	4	1	3	1	3	2	2	2	4	2	5	4	2	2	4	2	4	3	4	2	4	3	4	3	3	3	3	3	3	4	4	4	3	4	4	3	3	4	4	2	4	5	4	4
5	2	29	1	2	10	6	2	2	3	3	3	3	3	4	4	4	4	2	4	4	3	4	1	4	1	4	4	4	4	4	3	3	3	3	4	3	4	3	4	3	4	4	3	1	2	2	4	4	3
5	2	30	1	2	12	5	2	4	1	2	1	3	2	3	3	2	3	2	3	4	2	4	2	4	2	4	3	3	3	4	3	3	2	2	4	2	4	2	4	3	4	3	4	3	2	2	4	4	4
5	2	32	1	1	23	21	1	3	1	1	1	3	1	3	4	2	3	2	1	3	1	4	4	4	2	3	2	4	4	4	4	4	4	3	2	3	4	3	3	4	4	3	2	2	2	2	4	4	3
5	1	33	1	1	14	9	1	3	2	3	2	4	4	4	2	4	4	1	3	4	2	4	2	4	1	4	3	2	4	4	4	4	3	2	3	2	4	3	2	4	4	3	4	1	2	2	4	4	3
5	2	33	1	1	15	10	1	3	1	2	2	4	3	4	2	4	5	3	2	4	2	2	2	4	1	5	2	3	3	5	4	4	2	2	4	2	5	3	5	5	5	5	5	2	1	1	5	4	4
5	1	35	1	1	15	10	1	4	2	1	5	5	5	5	5	5	5	4	4	5	5	4	3	3	2	3	2	3	4	4	3	3	2	2	3	3	4	2	4	3	4	3	3	3	3	2	4	4	4
5	2	43	2	2	23	18	2	5	2	5	3	5	3	5	3	4	3	5	3	5	3	4	2	2	1	2	1	4	4	4	4	3	3	3	4	3	5	3	4	3	3	3	2	1	2	2	4	4	4
5	2	45	1	2	25	2	2	4	3	3	3	5	4	4	4	4	4	3	4	4	3	5	2	4	2	4	3	2	3	4	4	3	3	3	2	3	4	4	4	4	4	4	4	2	2	2	5	5	3
5	2	27	1	1	6	4	1	3	1	3	3	4	3	4	4	4	4	4	3	4	4	5	1	5	1	3	3	4	4	4	4	3	3	2	4	4	4	3	4	4	4	4	3	1	1	1	5	4	4
6	2	36	1	4	17	12	3	2	3	4	2	4	3	4	2	5	2	3	5	2	2	5	5	5	5	5	5	5	5	5	5	4	4	4	5	4	5	4	5	1	5	5	4	1	5	2	5	5	4
6	2	36	1	4	17	17	3	4	1	4	2	4	2	4	3	3	2	3	4	3	2	4	4	3	1	4	3	3	3	4	4	3	3	3	4	3	4	3	4	3	4	3	3	2	2	3	5	4	3
6	2	48	2	4	28	27	3	3	2	4	2	4	1	4	2	4	2	3	4	2	2	4	3	4	2	3	3	3	4	4	4	2	3	3	4	3	4	3	4	3	4	4	2	1	2	2	4	3	4
6	2	52	1	4	20	16	3	3	2	4	3	3	3	5	5	4	3	4	2	4	2	4	1	2	1	3	2	3	4	5	4	3	3	2	3	3	3	2	4	2	4	2	2	1	3	2	5	5	4
6	2	28	2	4	26	15	3	4	2	5	2	4	3	4	2	4	3	5	2	4	3	5	1	5	1	5	2	2	4	5	5	1	2	2	4	2	5	4	5	1	4	4	3	1	1	1	5	4	5
6	2	31	2	4	12	10	3	3	1	3	2	3	2	3	4	3	3	3	3	3	2	4	1	5	1	4	2	4	4	4	4	2	2	2	4	3	4	3	4	2	4	2	2	1	2	2	5	4	4
6	2	32	1	4	12	9	3	4	1	5	2	4	3	4	2	4	3	5	2	4	3	4	1	5	1	4	2	4	4	4	4	2	2	2	4	3	4	3	4	2	4	2	2	1	2	2	5	4	4
6	2	33	2	4	15	14	3	3	2	2	2	4	2	4	2	5	5	2	2	5	5	5	1	5	1	4	3	4	3	4	4	3	3	3	4	1	5	3	5	3	5	3	3	2	1	4	5	4	3
6	2	33	1	4	22	15	3	3	1	4	2	4	1	4	2	5	5	4	1	4	2	4	3	4	2	4	3	4	3	3	3	3	3	3	4	4	4	3	4	4	3	3	4	4	2	4	5	4	4
6	2	35	1	4	15	12	3	4	3	4	3	4	1	4	1	4	1	4	2	5	2	4	1	4	1	4	4	4	4	4	3	3	3	3	4	3	4	3	4	3	4	4	3	1	2	2	4	4	3
6	2	37	1	4	15	14	3	2	2	3	2	3	3	4	3	4	4	4	2	4	1	4	2	4	2	4	3	3	3	4	3	3	2	2	4	2	4	2	4	3	4	3	4	3	2	2	4	4	4
6	2	38	1	4	20	18	3	4	2	2	1	4	3	4	1	3	5	5	2	5	1	4	4	4	2	3	2	4	4	4	4	4	4	3	2	3	4	3	3	4	4	3	2	2	2	2	4	4	3
6	2	39	1	4	17	15	3	3	3	4	3	4	3	4	3	4	4	4	3	4	2	3	1	4	1	4	3	1	3	4	4	3	3	2	2	3	3	3	3	2	4	2	3	1	2	3	4	4	2
6	2	39	1	4	20	18	3	4	1	3	2	3	2	3	2	3	4	3	4	4	3	4	2	5	1	3	3	4	3	5	4	4	3	3	3	2	4	2	4	4	4	4	4	1	2	2	4	4	4
6	2	41	2	4	23	20	3	4	3	3	2	3	3	3	2	3	4	3	3	4	2	5	1	4	1	2	2	3	3	5	5	5	2	2	2	4	4	4	4	4	4	4	4	1	2	2	5	5	4
6	2	41	1	4	22	18	3	3	2	4	2	3	3	3	2	4	3	4	3	4	1	3	1	3	1	3	3	2	4	4	2	4	3	3	3	3	4	3	3	2	3	2	3	1	1	2	4	3	3
6	2	42	1	4	23	21	3	4	1	4	2	4	2	4	3	4	3	3	3	4	2	3	1	3	1	3	3	1	3	4	4	4	1	2	2	2	4	1	2	1	4	1	4	1	2	2	4	4	3
6	2	45	1	4	26	19	3	2	3	3	3	3	1	4	3	4	4	2	3	4	2	3	1	3	1	3	3	1	3	4	4	4	1	2	2	2	4	1	2	1	4	1	4	1	2	2	4	4	3
7	2	23	1	1	2	1	3	4	2	4	2	4	1	4	4	4	4	3	4	4	2	3	2	3	1	4	2	4	3	4	4	3	3	2	4	2	4	3	4	4	4	4	3	1	2	2	4	4	3
7	2	27	1	1	7	6	3	2	3	3	2	4	2	5	2	5	4	4	4	4	2	1	2	3	1	3	3	3	2	3	2	2	2	3	3	2	3	2	3	3	2	3	3	1	2	2	4	3	3
7	2	29	2	1	5	1	3	2	1	4	2	4	2	4	3	5	4	5	4	4	2	4	1	4	1	4	1	2	4	4	4	4	1	1	4	1	4	1	4	1	4	2	4	1	1	1	4	4	4
7	2	32	1	1	12	12	3	3	3	5	3	5	3	5	3	4	3	5	3	5	3	5	4	5	1	5	1	1	4	5	5	5	1	1	5	2	5	1	5	4	4	1	3	1	1	1	5	5	5
7	1	33	1	1	10	5	3	5	1	5	2	4	3	4	2	4	3	5	2	4	3	4	2	3	1	4	2	3	4	5	4	5	1	1	3	3	4	3	4	4	4	5	5	2	2	3	5	4	3
7	2	33	1	1	13	12	3	4	2	3	2	3	2	4	2	4	3	4	4	3	3	3	1	3	1	3	2	3	4	4	4	3	3	3	3	3	3	2	4	3	4	3	3	3	2	2	4	4	3
7	2	34	1	1	15	13	3	4	3	3	4	4	4	4	4	4	4	4	3	4	4	5	1	3	1	5	3	4	4	5	3	4	2	1	4	2	4	3	5	3	4	3	2	2	2	2	4	4	3
7	2	34	1	1	9	9	3	4	2	5	2	4	3	4	2	4	3	5	2	4	3	4	1	5	1	5	4	4	4	4	4	4	4	3	4	3	4	4	4	3	4	4	4	3	2	3	4	4	3
7	2	36	2	1	17	17	3	1	2	3	4	5	3	5	3	5	5	5	5	5	4	4	2	4	1	3	3	2	3	4	3	3	2	2	3	2	4	3	5	4	5	4	5	2	1	4	5	4	2
7	2	36	1	1	17	10	3	3	2	2	2	4	3	4	3	4	4	4	4	4	4	5	1	4	1	5	2	4	4	5	4	4	2	2	3	3	4	2	5	3	5	4	3	2	2	3	4	4	4
7	2	36	1	1	18	18	3	3	1	5	2	4	3	4	2	4	3	5	2	4	3	1	1	2	1	3	3	3	3	3	1	5	1	1	3	1	1	2	5	2	5	3	3	1	5	4	5	5	1
7	2	37	2	1	19	19	3	3	2	4	4	4	5	4	4	5	5	4	4	4	4	3	1	5	3	4	4	2	3	4	5	3	3	3	3	2	3	3	3	3	3	3	3	3	3	3	3	3	3
7	2	38	2	1	19	19	3	5	2	3	2	4	3	4	4	4	4	4	3	4	2	5	1	3	5	5	3	3	5	3	5	3	5	4	5	5	5	5	5	5	5	3	3	3	3	3	5	3	3
7	2	38	1	1	20	19	3	4	2	5	2	4	3	4	2	4	3	5	2	4	3	4	3	3	4	3	2	3	4	3	4	3	3	3	3	4	3	2	3	4	3	4	3	4	3	3	4	3	2
7	2	41	1	1	22	21	3	4	2	3	2	4	3	5	2	4	4	4	3	4	2	5	1	2	1	2	4	3	3	3	4	3	1	1	3	5	5	4	5	4	5	3	5	3	1	2	5	5	5
7	2	41	1	1	22	20	3	3	2	5	2	4	3	4	2	4	3	5	2	4	3	4	1	2	1	3	1	1	3	4	2	3	4	4	3	1	5	2	5	3	5	3	4	1	1	1	5	5	3
7	1	43	1	1	23	12	3	5	2	2	2	3	3	4	4	4	2	3	2	4	2	4	5	5	1	2	4	4	4	5	5	5	2	2	4	3	4	3	3	4	5	4	5	2	3	4	5	5	2
7	2	44	1	1	25	25	3	3	3	3	3	2	4	4	3	3	4	5	2	4	3	1	1	2	1	3	3	3	3	3	1	5	1	1	3	1	1	2	5	2	5	3	3	1	5	4	5	5	1
7	1	45	1	1	25	25	3	4	2	3	2	4	3	3	2	3	3	3	3	4	1	5	1	5	2	3	3	2	4	4	4	4	4	3	4	2	4	4	3	4	3	5	4	3	1	1	5	4	2
7	2	48	1	1	28	28	3	4	3	5	2	4	3	4	2	4	3	5	2	4	3	3	2	1	2	4	3	3	4	4	3	4	3	2	3	2	3	1	1	2	2	2	5	2	2	2	5	4	1
7	2	50	1	1	30	29	3	5	2	4	2	4	2	4	3	4	4	3	3	4	3	4	2	4	1	5	4	4	4	4	3	3	2	2	4	2	4	2	4	2	4	3	3	3	2	2	4	4	2
7	2	50	1	1	27	12	4	13	1	5	3	5	3	5	3	4	3	5	3	5	3	4	3	3	2	3	2	3	4	4	3	3	2	2	3	3	4	2	4	3	4	3	3	3	3	2	4	4	4
7	2	50	2	1	30	28	4	6	2	3	3	3	3	3	3	3	4	3	3	3	3	3	3	3	2	4	3	3	2	3	5	3	2	2	1	5	3	3	1	3	4	2	5	3	2	3	3	4	4
7	2	52	2	1	33	33	4	3	2	4	2	5	3	5	2	4	5	3	4	4	3	4	4	4	2	3	4	4	4	4	4	4	3	2	4	3	2	2	4	3	4	4	3	4	2	3	4	4	4
7	2	52	1	1	33	33	3	2	2	2	3	2	3	3	2	4	3	2	2	4	3	4	2	4	1	4	3	2	4	4	4	4	3	2	3	2	4	3	2	4	4	3	4	1	2	2	4	4	3
7	2	52	2	1	32	8	4	3	3	2	1	3	2	4	5	4	3	3	2	2	1	2	2	4	1	5	2	3	3	5	4	4	2	2	4	2	5	3	5	5	5	5	5	2	1	1	5	4	4
8	1	23	2	4	7	3	3	6	2	5	3	5	3	5	3	4	3	5	3	5	3	4	1	4	1	3	2	3	4	4	4	4	1	1	3	1	5	5	4	4	4	4	4	1	1	2	4	4	3
8	1	24	1	1	3	1	3	4	1	5	3	5	3	5	3	4	3	5	3	5	3	3	4	3	4	3	5	3	4	3	4	3	2	3	3	3	4	3	2	3	2	3	3	2	2	3	4	3	3
8	2	26	1	1	6	6	3	5	2	2	2	5	3	4	2	4	4	3	1	4	2	5	1	5	1	3	3	2	4	5	5	3	2	2	5	3	5	2	5	5	5	3	2	1	1	1	5	4	3
8	2	29	1	1	6	5	3	4	1	3	2	4	3	4	4	5	4	4	3	4	2	5	1	5	1	3	3	5	4	5	3	4	3	2	1	3	4	3	4	3	4	2	2	1	2	4	5	5	5
8	2	29	1	1	10	10	3	5	2	5	1	5	2	4	2	5	5	4	3	5	2	3	3	3	3	3	3	3	4	4	4	3	4	4	4	4	4	3	5	3	3	3	3	3	2	3	4	4	4
8	1	31	1	1	12	11	3	3	2	4	2	4	2	4	3	4	4	4	4	4	3	3	4	4	1	4	3	2	4	5	5	4	3	3	3	3	4	3	3	3	4	3	4	3	1	3	5	5	5
8	2	31	1	4	9	6	3	2	2	5	2	4	3	4	2	4	3	5	2	4	3	2	3	3	3	2	3	2	3	2	3	2	3	3	2	4	4	4	4	3	4	4	2	2	2	2	2	4	4
8	2	31	1	1	11	6	3	4	2	2	2	4	4	4	3	4	5	4	3	4	2	5	1	4	1	4	4	3	4	5	4	4	5	3	2	2	4	1	5	3	4	3	2	1	1	1	5	4	4
8	2	31	1	1	10	8	3	2	3	4	2	4	1	4	2	4	2	3	4	2	2	4	1	3	1	4	2	3	2	4	4	4	1	2	4	3	3	2	4	3	4	4	5	1	1	1	4	4	4
8	2	32	1	4	13	10	3	6	3	4	2	4	1	4	2	4	2	3	4	2	2	4	2	4	2	2	2	3	4	4	4	3	2	2	3	2	4	2	4	2	4	4	4	3	2	3	4	4	3
8	2	33	1	1	10	7	3	3	2	3	2	3	3	5	3	5	3	3	3	3	2	5	5	5	5	5	5	4	4	4	4	3	3	3	4	3	4	3	4	4	4	3	3	2	2	3	4	4	4
8	2	33	1	4	8	8	4	2	3	4	2	4	2	4	2	4	4	5	5	4	2	4	2	4	2	2	2	3	4	4	4	3	2	2	3	2	4	2	4	2	4	4	4	3	2	3	4	4	3
8	2	33	2	4	13	4	3	4	3	2	2	3	4	4	3	4	5	4	3	4	2	3	1	4	1	3	2	4	4	5	4	3	3	3	5	2	5	2	5	2	5	4	2	1	1	1	5	4	3
8	2	34	3	4	15	5	3	2	3	4	2	4	1	4	2	4	2	3	4	2	2	5	1	2	1	4	3	3	3	3	3	3	3	3	3	4	2	3	4	3	2	4	3	2	4	3	4	3	3
8	2	35	1	1	17	17	3	4	2	3	2	4	2	3	2	3	3	3	3	4	2	5	1	2	1	4	3	2	3	4	4	2	2	2	3	1	4	2	5	1	5	1	1	1	1	2	5	4	3
8	2	35	2	2	10	10	2	4	2	3	3	3	3	4	3	4	4	3	3	4	4	4	2	3	3	3	2	3	4	4	3	4	3	2	4	2	5	3	4	4	5	4	3	1	1	2	5	5	4
8	2	36	1	1	12	11	3	4	2	5	2	4	2	4	2	5	5	3	5	5	2	4	1	5	1	3	3	5	4	5	4	3	2	2	3	3	4	2	4	2	4	2	3	3	1	3	5	5	2
8	2	36	2	1	18	3	4	4	2	4	3	4	3	4	3	4	4	4	3	4	2	4	2	4	1	4	3	5	4	4	4	3	4	2	4	2	5	4	5	4	4	5	2	1	2	1	5	4	3
8	2	37	1	1	19	19	3	3	2	3	2	3	2	3	2	3	4	3	4	4	3	3	3	4	2	2	3	3	4	4	3	4	4	4	3	3	3	3	3	5	5	4	5	1	2	3	5	5	5
8	2	37	2	2	20	9	2	2	1	5	3	5	3	5	3	4	3	5	3	5	3	2	4	4	4	2	3	2	2	3	2	4	4	4	3	4	4	3	3	4	4	2	2	2	2	2	4	3	4
8	2	38	1	1	18	13	3	4	2	3	2	4	3	4	4	5	4	4	3	4	2	3	2	5	4	5	5	4	4	4	4	4	2	3	4	3	5	4	5	5	5	5	5	2	3	1	5	5	3
8	2	39	1	1	20	20	3	2	2	3	2	3	3	4	2	4	3	4	2	4	2	5	5	5	1	4	3	4	4	5	3	3	2	1	4	1	5	5	5	3	5	5	2	1	1	1	4	4	1
8	2	40	1	1	6	3	3	3	2	4	2	4	2	4	4	5	4	4	4	4	2	3	2	2	3	3	3	3	3	3	3	3	3	3	2	3	3	4	3	3	2	3	3	3	3	3	2	3	3
8	2	40	1	2	20	9	2	5	2	3	2	5	4	3	2	4	4	3	1	4	2	5	1	4	1	3	1	3	4	4	4	3	1	3	2	1	4	4	4	1	4	1	1	1	1	1	4	3	3
8	2	41	2	2	20	10	2	4	2	3	3	4	4	4	3	4	4	4	2	4	3	3	3	3	3	2	2	2	2	2	2	3	3	3	2	2	2	2	2	2	2	2	4	4	3	3	3	4	4
8	2	41	2	2	22	11	2	7	2	4	3	4	5	4	3	4	5	5	3	4	5	4	1	1	1	3	4	3	3	3	3	2	2	2	2	3	4	1	5	1	1	1	1	1	1	1	3	2	1
8	2	42	3	1	27	27	4	3	2	3	2	4	3	4	2	3	4	3	4	3	3	1	1	2	1	3	3	3	3	3	1	5	1	1	3	1	1	2	5	2	5	3	3	1	5	4	5	5	1
8	2	46	1	1	13	5	3	3	1	3	2	4	3	4	4	4	4	4	3	4	2	5	2	3	1	4	5	4	3	4	5	3	4	2	4	2	4	2	4	4	4	4	4	3	2	2	4	4	3
8	2	48	1	1	18	3	3	4	1	3	2	4	3	4	4	4	4	4	3	4	2	2	1	4	1	3	3	2	3	5	3	3	2	3	3	3	4	2	3	3	3	3	4	2	2	2	4	4	4
8	2	49	1	4	27	10	3	5	2	3	2	3	3	3	2	3	4	3	3	4	2	3	2	4	3	4	3	3	3	4	4	4	2	3	2	3	2	1	3	3	4	2	4	2	2	3	4	4	3
8	2	51	1	1	20	20	3	3	2	4	2	3	3	3	2	4	3	4	3	4	1	5	4	4	5	4	2	5	5	4	4	5	5	4	5	2	5	5	5	5	5	5	4	4	1	5	5	3	1
8	2	55	2	2	36	20	2	4	2	4	3	4	4	4	4	4	4	4	3	4	4	1	1	3	1	5	3	4	4	5	1	2	3	3	3	4	5	1	1	2	4	2	5	1	1	3	4	4	5
8	2	57	2	2	39	25	2	2	2	3	3	4	3	4	4	4	4	3	3	4	4	3	3	3	3	3	3	2	3	2	3	2	3	3	3	3	3	3	3	3	3	3	3	3	3	3	3	3	3
9	2	25	1	1	4	4	3	6	1	2	3	4	3	4	3	4	4	3	4	4	2	3	3	3	2	3	3	2	3	2	3	2	3	3	3	3	3	3	3	3	3	3	3	3	3	3	3	3	3
9	2	32	2	2	10	10	4	2	1	2	3	4	3	4	3	4	4	3	4	4	2	4	2	3	1	2	3	3	3	3	4	3	4	3	3	4	3	2	4	2	3	3	4	2	2	3	4	4	4
9	2	38	1	1	20	16	3	4	2	2	2	4	4	5	4	4	4	2	4	4	4	2	2	4	1	2	3	3	4	4	3	2	3	4	3	4	3	2	4	2	3	3	3	1	3	3	4	3	3
9	2	40	1	1	20	20	1	6	2	3	3	5	3	5	3	4	3	5	3	5	3	5	1	2	1	3	1	3	3	3	2	3	1	3	4	4	5	4	4	3	4	4	4	1	3	5	5	5	5
9	1	50	1	1	30	20	3	2	3	4	2	4	1	4	2	4	2	3	4	2	2	5	2	3	1	5	4	3	4	4	4	4	3	3	3	4	4	3	3	3	4	4	3	3	3	4	4	3	3
9	2	50	1	1	30	30	3	4	2	2	2	4	2	4	3	3	4	4	2	4	4	4	2	3	4	3	4	3	4	4	3	5	3	4	3	4	3	3	3	4	3	3	5	4	3	4	3	4	5
9	1	25	1	1	7	6	1	4	2	4	2	5	3	4	3	4	4	3	3	4	3	2	3	4	1	2	2	3	4	4	4	5	3	3	4	3	4	3	4	3	4	3	3	1	2	2	3	4	4
9	2	28	1	1	10	9	1	4	2	2	3	4	4	4	4	4	4	4	4	4	4	4	1	2	1	1	3	2	4	4	4	3	2	2	2	3	3	3	4	4	4	4	4	4	3	3	3	3	3
9	2	28	1	2	21	18	1	3	3	2	2	4	3	4	3	4	5	3	4	4	2	2	3	4	1	2	2	3	4	4	4	5	3	3	4	3	4	3	4	3	4	3	3	1	2	2	4	4	4
9	2	35	1	1	15	10	1	2	2	4	3	4	4	4	4	4	4	3	3	4	2	5	1	5	5	5	2	5	4	4	4	4	3	2	5	2	5	3	5	3	5	5	3	2	3	4	5	5	5
9	2	36	1	1	17	15	1	5	1	4	2	4	2	4	3	4	4	4	4	4	3	4	2	4	4	4	3	3	4	4	3	5	4	4	3	3	4	2	4	4	5	3	3	2	3	4	5	4	3
9	2	45	1	1	26	20	1	2	2	3	2	4	2	4	3	4	3	4	2	4	2	3	1	3	5	3	2	3	3	5	4	3	1	2	4	3	4	3	4	3	3	3	3	1	1	2	5	4	3
9	2	48	1	1	28	8	1	3	2	3	2	4	3	3	2	3	3	3	3	3	3	5	1	4	1	4	2	4	2	5	5	5	3	2	5	2	4	2	4	5	5	5	5	1	1	1	5	5	2
10	2	23	1	1	1	1	2	6	2	4	1	4	2	4	2	4	4	3	3	3	2	3	4	3	3	4	3	3	3	4	4	3	3	3	4	3	3	3	4	4	3	4	3	4	3	3	4	3	4
10	2	36	1	1	17	7	3	4	2	5	3	4	3	4	3	5	4	3	3	5	2	4	2	5	1	5	1	1	2	5	4	4	2	2	5	1	5	4	4	3	4	3	4	1	1	1	5	4	4
10	2	38	1	1	18	18	3	4	2	4	2	4	1	4	2	4	2	3	4	2	2	4	1	4	2	3	3	3	4	4	3	3	2	2	3	2	4	2	4	2	1	4	3	2	3	3	4	4	4
10	2	42	2	2	23	1	4	5	2	2	5	5	2	5	3	5	5	2	2	5	5	4	1	4	1	4	3	2	3	4	4	3	1	1	4	1	4	4	4	4	4	4	3	1	2	2	4	3	4
10	2	50	1	2	30	8	4	3	2	4	2	4	1	4	3	4	2	1	4	4	2	4	2	4	1	5	4	3	3	4	3	4	2	2	4	3	4	3	4	3	4	4	4	2	2	2	4	4	2
10	2	55	2	2	35	1	4	3	2	3	3	4	3	3	3	3	2	4	2	4	2	5	4	3	1	5	3	3	4	5	5	4	2	2	5	1	5	5	5	2	4	2	5	1	1	1	5	3	4
10	2	27	1	1	18	17	1	4	2	2	2	2	2	4	3	4	4	5	4	4	2	1	1	3	1	4	2	3	3	4	4	2	2	2	3	2	4	2	2	2	4	4	1	1	1	1	1	4	3
10	2	38	1	1	19	15	1	6	3	3	2	3	3	5	3	5	3	3	3	3	2	4	1	4	1	3	3	4	4	5	5	4	4	4	4	3	4	2	4	4	5	3	4	1	3	4	5	4	2
10	2	39	1	1	20	20	1	4	2	5	3	5	3	5	3	4	3	5	3	5	3	4	1	4	1	3	3	4	4	5	5	4	4	4	4	3	4	2	4	4	5	3	4	1	3	4	5	4	2
10	2	43	2	2	23	18	2	2	1	5	3	5	3	5	3	4	3	5	3	5	3	4	3	4	1	4	3	1	4	4	5	4	3	2	4	2	4	2	4	3	4	3	2	1	2	2	4	4	5
10	2	48	1	1	28	25	1	3	1	4	3	4	3	4	3	5	3	5	3	4	3	3	2	3	1	5	1	3	5	5	4	5	1	1	5	1	5	1	4	5	5	5	5	1	1	1	5	1	1
10	2	58	2	1	39	4	2	2	2	5	2	4	3	4	2	4	3	5	2	4	3	5	1	5	1	4	3	1	4	5	4	5	1	1	4	1	4	4	5	4	4	4	3	1	1	2	5	4	3
11	2	26	2	1	5	1	1	1	2	4	2	4	1	4	2	4	2	3	4	2	2	5	1	5	1	5	2	5	5	5	5	3	4	1	5	3	5	3	5	2	5	2	2	1	1	5	5	4	2
11	2	30	1	1	10	9	1	2	3	4	3	4	4	2	4	4	4	1	5	4	3	5	1	3	1	3	4	4	3	4	3	3	2	2	5	3	1	3	5	4	4	3	4	1	3	2	4	4	3
11	2	31	1	1	12	8	1	4	1	3	2	4	2	4	3	4	3	3	2	3	2	3	1	3	3	4	3	3	3	4	3	4	3	3	4	4	4	3	4	4	4	4	4	1	1	1	4	4	3
11	2	34	2	1	14	10	1	2	3	4	2	4	1	4	2	4	2	3	4	2	2	3	3	4	2	4	3	3	3	4	4	4	3	2	3	3	4	3	4	4	3	3	4	1	2	3	4	4	3
11	2	36	2	1	14	14	1	4	2	3	2	2	2	3	3	3	3	2	3	2	2	5	5	5	5	5	2	4	2	3	3	2	3	2	3	3	3	2	3	3	3	3	5	3	3	4	3	4	3
11	2	49	3	1	26	26	4	5	1	3	2	4	2	4	4	4	3	2	3	4	3	4	1	5	2	3	5	4	1	4	4	4	2	3	4	4	3	4	3	2	3	4	4	4	3	4	3	3	4
11	2	55	1	1	36	36	1	2	1	5	2	4	3	4	2	4	3	5	2	4	3	3	3	3	3	3	3	3	3	3	3	3	3	3	3	3	3	3	3	3	3	3	3	3	3	3	3	3	3
11	2	29	1	2	20	19	2	3	3	4	2	4	1	4	2	4	2	3	4	2	2	5	2	3	3	1	4	4	4	4	4	3	4	3	2	4	3	4	4	2	3	3	4	4	3	3	3	4	4
11	2	29	2	1	21	20	1	3	3	4	3	4	4	4	4	4	4	3	4	4	3	4	1	3	1	5	4	3	2	5	4	3	2	2	2	3	4	3	4	3	3	2	4	3	3	3	4	4	3
11	2	32	2	1	13	13	1	4	3	2	2	3	2	4	4	4	5	2	4	4	2	3	2	3	2	3	3	4	4	4	4	3	3	3	4	2	4	4	4	3	3	2	4	1	1	3	4	4	2
11	2	33	1	1	20	18	1	2	2	4	3	4	2	4	3	4	4	4	4	4	4	3	2	3	2	3	3	4	3	3	3	3	1	2	3	3	4	2	2	3	3	2	4	1	2	3	4	4	3
11	2	34	1	1	24	22	1	3	2	2	4	4	5	4	4	4	4	3	4	4	4	4	4	5	1	4	2	3	2	5	4	4	4	2	4	1	5	2	5	3	4	3	4	1	1	2	5	4	4
11	2	35	1	1	25	24	1	4	1	3	2	4	3	4	1	2	2	3	2	3	2	4	2	4	3	3	2	4	2	4	4	4	4	2	4	3	4	2	3	3	4	4	4	1	1	2	4	4	3
11	2	41	1	1	22	20	1	3	2	4	3	4	4	4	4	4	4	4	3	4	4	4	2	4	4	5	4	3	3	3	5	3	3	2	3	3	4	2	4	3	4	4	3	2	3	3	4	4	4
11	2	49	1	1	30	20	1	5	2	3	3	3	3	3	3	4	3	3	3	3	3	4	1	4	1	5	5	3	5	5	5	3	2	1	4	1	5	2	5	3	5	5	3	1	1	2	5	4	2
11	2	56	1	1	38	35	1	5	2	3	3	3	3	4	3	4	3	4	3	4	3	4	1	4	1	3	2	2	3	4	2	3	1	1	3	2	4	2	2	4	4	4	2	1	1	1	4	5	4
11	2	59	2	2	41	38	2	2	1	1	3	4	2	4	1	4	2	1	2	4	2	4	2	5	5	4	4	4	5	5	4	4	2	5	5	3	4	5	5	3	3	5	5	5	5	4	3	4	4
12	2	33	1	1	13	12	3	2	2	4	2	4	3	4	4	5	2	5	4	5	3	4	1	5	5	4	4	4	5	5	4	4	3	4	4	3	4	5	5	4	3	4	5	5	5	4	3	5	5
12	2	46	2	1	26	1	4	4	2	4	2	4	1	4	4	5	5	3	1	5	2	3	3	3	2	3	3	2	3	4	3	3	3	3	3	3	3	3	3	4	3	3	3	3	4	2	4	4	4
12	2	48	1	1	27	27	3	4	2	5	2	4	3	4	2	4	3	5	2	4	3	4	2	4	1	3	2	3	3	4	3	3	2	2	3	3	4	3	4	3	4	3	4	1	3	3	4	4	3
12	2	50	1	1	27	27	3	2	2	5	2	5	4	3	5	5	2	1	2	4	5	4	1	4	3	2	2	3	2	4	3	4	5	3	5	2	3	3	2	2	4	4	4	1	2	3	4	4	2
13	2	23	1	1	3	1	3	4	2	2	3	5	5	5	4	5	5	4	5	5	5	4	1	3	1	4	3	4	4	4	3	2	4	2	2	2	1	3	2	2	4	4	3	2	2	1	5	5	5
13	2	25	2	1	1	1	4	6	2	4	2	4	1	4	2	4	2	3	4	2	2	4	1	5	1	4	3	2	2	5	3	4	2	2	3	2	4	3	4	4	3	2	2	5	2	2	5	4	4
13	2	25	2	1	5	5	4	3	1	4	5	4	4	4	4	4	5	4	5	4	5	4	4	4	1	1	2	3	2	5	4	3	3	2	3	2	4	3	4	2	4	2	2	1	1	2	4	4	2
13	2	25	2	1	1	1	3	2	2	3	3	4	4	4	4	5	4	5	4	5	3	5	1	1	1	3	1	2	4	4	5	5	3	2	5	3	5	3	5	2	3	2	2	1	1	2	4	4	5
13	2	29	2	2	4	1	4	3	2	5	3	5	3	5	3	4	3	5	3	5	3	5	1	1	1	3	1	2	4	4	5	5	3	2	5	3	5	3	5	2	3	2	2	1	1	2	4	4	5
13	2	29	2	1	10	9	4	3	2	3	4	4	4	4	3	4	4	5	3	4	2	2	2	4	3	4	2	3	3	5	4	4	3	3	1	3	4	2	4	4	4	3	2	2	1	3	4	4	4
13	2	32	1	1	12	10	3	2	2	5	2	4	3	4	2	4	3	5	2	4	3	1	1	3	3	3	2	3	4	2	3	4	2	3	4	2	3	4	2	3	4	2	3	4	2	3	4	2	3
13	2	34	1	1	14	4	4	4	2	5	3	5	3	5	3	4	3	5	3	5	3	2	2	3	1	1	2	3	3	3	4	3	3	3	5	4	4	2	4	3	3	2	3	3	3	3	3	4	4
13	2	37	2	1	15	5	4	2	2	2	3	3	2	5	3	4	4	4	2	4	3	4	2	1	1	1	2	2	4	2	2	1	4	4	5	2	5	4	5	4	1	2	3	1	1	2	3	5	5
13	2	47	3	1	26	3	4	3	2	4	2	4	1	4	2	4	2	3	4	2	2	4	1	4	1	5	2	3	4	3	4	4	3	2	4	2	3	2	3	3	4	3	4	2	2	2	4	4	3
13	2	48	2	1	25	20	4	3	2	5	2	4	3	4	2	4	3	5	2	4	3	3	3	4	5	3	3	4	5	3	3	4	5	3	3	4	5	3	3	4	4	3	3	4	4	3	3	4	4
13	2	49	1	1	24	15	3	5	2	4	3	4	2	4	2	4	3	3	3	4	2	1	1	1	1	3	2	2	5	5	3	2	2	3	3	1	5	5	5	1	5	1	3	1	1	1	5	4	3
13	2	50	1	1	28	28	3	4	2	2	2	3	4	3	2	4	4	4	4	4	4	4	2	5	1	5	3	3	4	2	2	3	3	2	4	4	3	3	3	3	2	2	2	1	3	2	4	4	4
13	2	52	1	1	31	31	3	2	3	5	3	5	3	5	3	4	3	5	3	5	3	4	2	3	3	4	3	4	4	4	3	4	1	1	3	4	4	3	5	3	4	2	4	1	2	2	4	3	3
13	2	28	1	1	8	7	1	3	3	3	3	4	3	4	3	4	4	3	3	4	3	4	3	4	2	3	3	3	3	2	3	4	2	2	3	3	3	2	2	3	2	2	4	2	3	3	4	4	2
13	2	35	1	1	16	15	1	4	2	3	1	4	3	4	5	5	5	5	3	5	1	5	4	5	3	5	3	3	4	5	4	3	4	2	4	2	5	2	5	3	4	3	5	1	1	2	5	4	2
13	2	41	1	1	21	17	1	4	2	3	3	4	3	4	4	4	4	3	3	4	4	3	3	3	1	1	1	2	2	2	2	2	2	2	1	2	1	2	2	1	1	1	5	3	5	2	3	3	4
14	2	36	1	4	17	17	3	4	2	3	2	3	2	4	4	4	4	4	2	4	2	3	2	4	3	3	3	3	3	3	3	3	3	3	4	3	4	3	4	4	4	4	3	2	3	3	4	4	3
14	2	40	1	4	19	19	3	5	2	3	2	3	1	4	3	4	3	2	4	4	2	5	4	4	3	4	4	4	4	4	4	4	4	4	4	2	4	4	4	4	3	3	4	2	2	4	4	5	4
14	2	40	1	4	21	21	3	4	2	3	2	4	3	4	1	4	5	3	3	4	4	4	4	4	4	1	4	2	4	3	4	3	4	4	3	4	3	3	3	3	1	3	3	5	4	4	4	4	4
14	2	41	1	1	21	1	4	1	3	4	2	4	4	4	4	4	4	4	4	4	2	3	4	5	2	2	3	3	3	3	3	3	2	3	3	3	3	3	3	3	3	3	3	3	3	3	3	3	3
14	2	44	1	4	20	18	3	10	1	3	3	3	3	3	3	4	3	3	3	4	2	5	3	5	1	4	2	3	5	5	4	3	2	3	3	2	5	3	3	3	4	3	3	1	2	3	5	4	3
14	2	45	2	3	25	25	3	5	2	2	2	5	3	5	3	4	5	4	5	4	2	3	1	3	1	3	3	3	3	4	4	2	1	3	3	3	3	3	3	3	3	3	3	1	3	3	4	4	2
14	2	47	2	4	21	21	4	10	1	5	3	5	3	5	3	4	3	5	3	5	3	4	1	5	1	3	1	3	4	4	4	2	3	2	2	1	4	2	4	2	4	2	2	1	1	2	5	4	1
14	2	48	1	4	28	28	3	3	1	3	2	4	4	4	2	4	4	2	3	4	3	3	1	3	1	4	3	2	2	4	4	2	4	4	3	3	4	2	3	1	4	2	2	2	2	2	4	4	3
14	2	49	1	4	25	15	3	3	2	5	2	4	3	4	2	4	3	5	2	4	3	3	2	5	2	5	3	3	3	3	4	3	4	4	2	4	3	3	3	3	4	3	2	2	2	2	4	4	3
14	2	33	1	1	14	12	3	5	3	2	2	3	3	4	2	4	3	3	2	4	1	3	2	5	2	5	2	2	2	2	3	3	4	4	2	4	3	3	3	3	4	3	2	2	2	2	4	4	3
14	2	35	1	4	16	12	3	4	2	5	2	4	3	4	2	4	3	5	2	4	3	4	3	3	1	3	4	3	3	4	4	3	3	2	4	3	3	2	4	2	4	3	3	1	4	2	4	4	4
14	2	37	1	1	18	17	3	4	1	2	2	4	4	4	3	4	5	4	3	4	2	4	1	4	1	5	4	4	5	5	5	4	1	1	5	1	5	4	5	4	5	4	3	1	1	1	5	4	4
14	2	38	1	1	19	15	3	4	3	4	2	4	2	4	2	4	4	5	5	4	2	5	1	5	1	5	4	4	5	5	4	4	3	3	5	2	4	3	4	2	3	2	3	3	2	2	5	4	4
14	2	39	1	1	20	19	3	4	2	4	2	4	1	4	2	4	2	3	4	2	2	3	3	2	2	3	2	3	3	4	3	3	2	2	3	2	5	3	4	3	3	4	3	2	2	2	4	3	3
15	2	25	2	2	4	3	2	1	2	2	2	3	3	4	4	4	4	2	3	4	3	4	2	4	2	4	1	4	4	4	3	3	3	2	4	2	4	3	4	4	4	3	4	2	1	3	4	3	4
15	2	26	2	1	5	5	1	3	2	3	3	4	3	4	3	4	3	4	4	4	3	3	3	3	2	4	4	4	4	4	4	3	4	3	3	3	4	4	4	2	4	2	4	1	5	4	5	4	2
15	2	30	1	1	10	10	1	5	2	5	2	5	3	5	3	5	5	5	5	1	5	3	1	4	3	3	2	3	3	4	4	3	2	1	4	2	4	3	4	4	3	3	4	1	1	1	4	4	4
15	2	31	1	1	12	8	1	1	2	2	3	4	3	5	3	4	3	2	3	4	3	2	3	3	3	2	3	2	3	3	2	4	4	4	4	3	3	3	3	3	3	3	2	2	2	2	2	4	4
15	1	34	1	1	12	12	1	1	2	3	3	4	2	4	2	4	4	5	3	5	2	4	2	4	3	4	4	2	4	3	4	4	1	1	2	3	4	4	4	3	4	4	2	1	2	2	5	4	3
15	2	35	1	1	16	11	1	2	1	1	5	5	1	1	1	5	1	5	1	5	1	3	1	3	1	3	3	3	2	3	3	3	2	2	1	2	3	2	3	3	3	3	4	2	2	2	4	3	3
15	2	35	1	1	13	9	1	3	3	5	3	5	3	5	3	4	3	5	3	5	3	4	5	4	1	2	3	1	1	5	4	3	1	3	3	3	2	3	3	3	3	3	5	2	3	3	4	4	3
15	1	36	1	1	14	9	1	2	1	4	2	4	5	4	3	3	5	3	5	5	5	3	2	3	3	3	3	3	3	4	4	4	3	4	2	3	5	3	3	3	3	3	3	3	3	3	3	3	3
15	2	39	1	1	14	14	1	4	2	5	2	4	3	4	2	4	3	5	2	4	3	5	1	1	5	1	1	1	4	5	5	5	5	1	3	1	5	2	5	2	5	1	2	1	1	1	5	4	5
15	2	43	2	1	21	15	4	5	2	3	2	3	3	4	3	4	5	3	1	4	3	5	1	4	3	2	1	1	4	5	5	5	4	2	3	1	5	2	5	2	5	1	3	1	1	2	5	4	5
15	2	44	1	1	23	22	1	3	2	3	2	4	2	4	4	4	5	4	4	4	3	5	5	5	5	5	1	5	5	5	4	5	4	5	4	3	5	3	5	3	4	4	2	1	1	5	5	5	5
15	2	44	1	1	26	26	4	8	3	4	2	4	1	4	2	4	2	3	4	2	2	5	2	4	1	5	2	2	3	5	4	4	4	3	3	3	5	2	4	1	5	1	2	1	1	1	5	5	5
15	2	44	3	2	23	8	2	1	2	3	2	4	4	4	4	4	5	2	3	4	2	4	2	5	2	4	3	3	4	4	5	3	4	3	3	2	4	3	5	4	5	4	3	2	2	2	5	5	4
15	2	44	2	1	23	23	4	1	2	3	2	4	2	4	4	4	4	4	2	4	2	5	5	4	4	4	4	4	4	5	5	4	4	3	4	2	5	5	5	1	5	2	3	1	1	5	5	5	5
15	2	44	1	1	25	4	4	2	2	4	3	4	2	4	2	5	5	4	3	5	2	4	1	5	1	4	4	1	4	1	2	4	3	2	4	3	3	3	3	3	3	3	4	1	4	2	4	3	2
15	2	46	1	1	12	9	1	4	1	3	1	4	1	4	2	5	2	3	3	5	1	1	1	2	1	3	3	3	3	3	1	5	1	1	3	1	1	2	5	2	5	3	3	1	5	4	5	5	1
15	2	48	1	1	29	29	1	3	3	3	3	3	3	3	3	3	3	3	3	3	3	3	2	5	2	4	3	4	4	5	3	4	3	3	2	4	3	5	4	5	4	5	3	2	2	2	5	5	4
15	2	50	1	1	28	28	1	4	2	2	2	4	4	4	2	4	4	4	2	4	2	4	2	2	1	2	2	1	2	3	3	4	2	2	4	3	4	2	4	4	3	4	4	1	2	3	4	4	4
15	2	50	1	2	30	4	2	4	2	2	2	3	3	4	4	4	4	1	3	4	3	2	1	2	1	3	2	2	2	4	3	3	3	3	3	3	3	2	2	3	2	3	3	1	2	1	5	4	5
15	2	50	2	2	30	3	4	2	3	2	2	3	3	4	4	4	4	1	3	4	3	3	1	4	1	4	1	2	3	3	3	4	2	2	3	3	4	2	3	4	2	2	3	3	2	2	4	3	2
15	2	55	1	1	35	35	1	1	1	2	2	3	2	4	3	3	4	4	2	3	2	4	5	4	1	5	4	4	4	5	3	5	4	1	4	1	4	4	4	4	5	4	3	1	1	1	4	4	2
15	2	55	1	1	35	35	1	4	1	4	2	4	4	4	4	4	4	3	3	4	4	4	5	4	1	5	4	4	4	5	2	5	4	1	4	4	1	4	4	4	5	4	3	1	1	1	3	3	2
15	2	62	2	2	43	39	2	2	2	3	2	4	3	4	3	4	4	4	4	4	3	3	2	3	2	3	3	3	3	3	3	3	3	3	3	3	3	3	3	3	3	3	3	2	3	3	4	4	3
16	2	23	1	1	2	1	4	3	2	3	2	3	2	3	2	3	3	4	3	4	2	2	1	2	1	4	2	1	3	4	3	1	1	1	3	3	4	3	5	3	4	2	5	1	3	2	5	5	3
16	1	25	1	1	4	1	3	3	2	3	1	4	1	3	1	4	5	5	5	5	2	2	2	2	3	2	2	3	2	2	2	3	2	2	2	2	2	2	3	3	2	2	2	3	3	2	3	2	3
16	2	26	1	1	6	3	3	2	2	3	3	3	3	3	3	3	3	3	3	3	3	3	3	3	2	2	3	4	3	2	3	3	2	2	3	2	3	4	3	3	1	1	4	4	3	3	3	3	4
16	2	26	1	1	5	4	3	2	1	3	2	4	3	3	3	4	3	4	4	4	3	3	3	4	3	3	4	3	3	4	4	3	2	2	3	3	3	3	4	4	3	3	5	2	3	3	3	3	3
16	2	26	1	1	5	3	3	1	2	2	2	4	2	4	3	5	4	4	3	4	2	5	3	5	2	3	2	4	4	5	4	5	3	2	4	4	5	3	4	2	4	5	3	1	2	2	4	3	2
16	2	27	1	1	9	7	3	3	2	3	3	4	3	5	4	5	5	5	5	4	3	5	2	4	1	5	3	4	3	4	5	2	2	2	5	3	5	3	4	3	3	5	3	1	1	1	5	3	5
16	1	27	1	1	2	1	3	2	2	4	2	4	2	4	3	4	3	3	3	4	2	4	1	5	2	5	5	5	5	4	4	3	2	2	4	3	3	4	5	3	4	4	5	1	2	2	4	4	4
16	2	28	1	1	8	6	3	4	2	3	2	4	4	4	3	4	4	5	4	4	4	4	1	5	2	5	5	5	5	4	4	3	2	2	4	3	3	4	5	3	4	4	5	3	2	2	4	4	4
16	2	28	2	4	6	3	4	3	2	2	2	4	2	4	4	4	4	3	2	4	2	4	2	3	1	4	4	2	3	3	2	2	3	3	4	2	3	2	4	4	4	4	4	2	2	2	3	3	3
16	1	28	1	3	7	1	3	3	2	3	4	4	4	4	2	5	2	5	3	3	3	4	2	5	1	5	3	3	4	2	2	3	3	2	4	4	3	3	3	3	2	2	2	1	3	2	4	4	4
16	1	28	1	4	10	2	3	1	3	4	2	4	3	4	2	4	4	4	3	3	3	4	1	4	2	3	3	3	4	4	2	3	4	4	4	2	4	2	3	3	4	3	4	3	3	3	3	4	3
16	2	28	1	3	8	1	4	2	2	4	3	4	3	4	3	5	4	4	3	4	4	4	2	4	2	4	4	4	4	4	2	3	3	3	3	2	4	2	4	4	3	3	4	2	2	4	4	4	3
16	1	29	2	4	6	3	4	4	2	2	2	4	2	4	4	4	4	3	2	4	2	2	5	1	1	2	4	1	2	2	3	3	1	2	3	4	3	1	1	2	2	2	5	2	2	1	4	5	1
16	1	29	1	1	8	7	3	3	2	2	3	4	3	4	2	3	3	2	4	3	4	3	1	3	1	3	3	3	3	4	4	4	3	3	4	3	3	3	3	3	3	3	3	2	2	2	4	4	5
16	2	29	2	1	8	4	4	6	2	4	3	3	2	4	4	5	5	5	4	4	5	3	3	4	2	3	3	3	3	3	4	4	4	3	4	3	4	3	3	4	4	4	3	2	3	3	4	3	2
16	2	29	1	4	8	6	3	1	2	3	2	3	2	4	3	5	5	3	3	4	2	3	3	4	2	3	3	3	3	3	4	4	4	3	4	3	4	3	3	4	4	4	3	2	3	3	4	3	4
16	2	29	1	4	8	6	3	2	2	3	3	5	4	4	4	4	4	3	4	4	3	4	2	4	2	3	2	3	3	4	4	4	2	2	4	3	4	3	3	4	4	4	3	2	3	3	4	3	2
16	2	29	1	1	9	8	3	4	3	3	3	3	1	4	3	4	4	2	3	4	2	4	2	4	2	3	2	3	3	4	4	4	2	2	4	3	4	3	3	3	4	3	3	2	3	4	3	3	2
16	2	29	1	4	8	7	3	4	3	3	2	4	2	4	3	4	3	4	2	4	2	2	1	4	1	5	3	3	4	5	3	3	3	2	3	1	4	3	5	4	4	4	4	2	1	1	3	3	5
16	2	30	2	4	8	7	3	3	2	4	3	4	3	4	1	4	4	5	3	4	1	1	1	4	1	4	4	4	4	4	4	4	4	1	4	2	5	3	5	3	4	4	5	2	1	2	5	4	4
16	2	30	1	1	10	7	4	1	2	5	2	4	3	4	2	4	3	5	2	4	3	3	1	3	1	3	2	3	4	5	4	4	2	1	3	2	4	2	4	4	4	4	4	3	1	2	4	4	4
16	2	30	1	3	10	7	4	4	2	4	3	4	2	4	2	5	2	5	5	4	5	1	1	2	1	3	3	3	3	3	1	5	1	1	3	1	1	2	5	2	5	3	3	1	5	4	5	5	1
16	2	31	1	1	11	6	3	1	2	5	2	4	3	4	2	4	3	5	2	4	3	2	2	3	2	3	4	4	3	4	2	5	3	2	2	2	2	3	5	3	5	3	3	2	5	5	4	4	2
16	2	31	1	4	9	7	3	3	3	4	2	4	1	4	2	4	2	3	4	2	2	5	1	3	1	3	3	3	3	4	3	3	3	3	3	1	5	2	5	2	4	3	3	2	2	1	5	4	5
16	2	31	1	1	10	7	3	4	3	4	3	3	3	4	3	4	4	3	3	4	3	4	1	3	2	4	3	3	4	4	3	5	3	3	4	2	4	2	5	1	5	1	4	1	1	1	4	3	2
16	2	32	2	4	7	7	3	5	2	2	2	4	2	4	2	3	5	3	3	4	3	4	1	5	1	2	3	4	4	5	4	3	4	2	5	1	5	3	3	2	5	3	2	1	1	1	5	4	5
16	2	32	1	1	12	6	3	3	2	3	2	4	3	3	2	3	3	3	3	3	3	4	3	4	3	3	3	3	3	3	2	3	3	3	3	3	3	3	2	2	3	2	2	3	2	3	4	4	4
16	2	32	1	4	7	7	3	5	3	4	3	4	3	4	3	5	3	5	3	4	3	5	1	5	1	5	3	4	4	4	4	2	2	3	4	1	5	2	5	4	5	4	2	1	2	1	5	4	5
16	2	32	2	1	13	8	3	5	2	5	2	4	3	4	2	4	3	5	2	4	3	3	2	4	5	3	5	5	5	5	5	4	4	5	5	5	5	4	5	4	5	5	4	5	4	4	5	5	5
16	2	32	1	3	15	10	3	3	2	3	4	4	4	4	4	4	4	4	3	3	3	2	2	2	2	3	3	3	4	4	3	4	2	3	2	3	4	3	3	3	5	4	4	2	3	3	5	5	4
16	2	32	1	1	6	3	3	1	2	5	3	5	3	5	3	4	3	5	3	5	3	5	1	5	1	5	2	4	4	5	4	4	1	1	4	1	5	2	5	4	5	5	3	1	1	5	5	5	2
16	2	33	1	1	10	10	3	2	3	3	3	3	3	3	3	4	3	3	3	3	3	5	1	3	1	4	3	4	4	3	4	4	3	3	3	2	4	3	4	2	4	4	3	1	1	1	4	3	3
16	2	33	2	3	15	9	3	3	3	4	2	4	1	4	2	4	2	3	4	2	2	4	2	4	1	4	2	3	4	4	3	3	3	2	4	2	4	4	5	2	4	5	3	1	1	1	5	5	2
16	2	33	1	1	13	10	3	3	2	4	3	3	3	4	3	4	4	3	3	4	3	4	2	4	3	4	4	4	4	4	5	4	2	2	4	3	4	2	3	2	4	3	3	1	2	1	4	3	3
16	1	33	1	4	13	7	3	3	2	3	4	5	3	5	1	5	5	5	3	5	5	5	1	3	2	5	4	4	4	4	4	3	3	2	4	1	4	4	5	3	4	4	3	1	1	2	4	4	4
16	1	33	1	3	12	7	1	4	3	4	2	4	2	3	5	4	4	5	4	4	2	4	4	4	1	3	4	1	1	4	1	5	2	4	5	5	5	5	3	1	3	1	4	4	5	4	4	4	5
16	2	33	1	4	13	5	3	3	1	3	2	5	3	4	2	5	4	4	4	4	3	4	2	4	5	5	5	5	4	4	3	5	1	3	5	3	5	3	5	4	3	3	5	1	2	2	5	5	5
16	2	34	1	4	10	7	3	1	2	3	2	4	4	3	4	4	4	4	3	4	3	5	1	5	1	5	2	2	4	4	4	4	2	2	4	2	4	2	4	3	3	3	3	1	1	1	5	5	3
16	2	34	2	4	9	7	4	5	2	5	3	5	3	5	3	4	3	5	3	5	3	4	5	5	2	2	2	3	3	3	2	2	2	2	2	2	3	2	4	2	3	2	2	1	3	3	5	4	1
16	2	34	1	1	10	10	3	1	2	3	3	3	3	3	3	3	3	3	3	3	3	3	5	5	1	5	4	3	4	4	4	4	4	1	3	5	5	5	5	4	5	4	5	1	1	1	5	5	3
16	2	34	2	4	12	6	4	1	2	3	2	4	2	4	2	4	4	3	3	4	2	1	1	5	1	4	4	4	5	3	4	5	4	5	3	3	3	1	3	1	1	2	5	1	5	5	5	5	4
16	2	35	1	4	10	7	3	2	2	3	2	4	4	3	4	4	4	4	3	4	3	3	3	4	2	3	3	3	4	4	3	4	3	3	3	4	3	2	3	3	4	5	4	1	1	3	5	5	4
16	2	35	2	4	13	7	3	4	2	3	4	5	4	5	4	5	3	4	2	5	5	3	1	4	1	3	3	3	4	5	4	3	2	2	3	2	4	2	3	3	3	3	3	1	2	1	5	4	2
16	2	35	1	3	15	14	3	4	2	5	2	4	3	4	2	4	3	5	2	4	3	3	3	1	1	1	5	4	4	2	3	5	5	4	3	3	4	4	3	3	3	4	5	3	2	2	3	2	3
16	2	35	1	1	16	12	3	2	2	3	3	4	3	4	4	5	5	4	3	5	3	5	1	5	5	5	4	5	5	5	5	4	4	2	4	1	5	2	4	5	4	4	4	1	1	5	5	5	2
16	2	35	1	1	15	14	3	4	2	3	3	4	3	4	4	4	4	4	4	4	4	1	5	4	1	1	3	2	4	2	4	2	2	4	4	4	4	4	4	2	4	4	2	2	3	3	4	4	2
16	1	36	2	4	10	6	3	4	1	5	3	5	3	5	3	4	3	5	3	5	3	5	1	5	1	4	2	2	4	5	5	4	3	2	4	2	4	4	4	2	5	5	3	1	1	2	5	4	4
16	2	36	1	1	17	8	3	4	1	4	2	4	1	4	2	4	2	3	4	2	2	4	2	4	4	4	2	3	3	4	3	4	2	2	4	3	3	3	3	3	3	3	5	2	3	4	5	5	3
16	2	36	1	1	14	10	3	3	2	3	3	3	3	3	3	3	3	3	3	3	3	5	1	4	1	3	1	2	3	5	5	3	4	2	4	4	4	3	4	3	3	3	4	1	2	2	4	4	4
16	2	37	1	4	15	10	3	4	3	4	2	4	1	4	2	4	2	3	4	2	2	4	1	3	1	3	3	3	3	4	4	3	3	2	3	4	4	2	3	3	4	3	4	2	2	2	4	4	3
16	2	37	1	1	11	7	3	3	3	2	3	3	3	3	3	3	4	5	3	4	3	4	1	2	1	4	3	3	3	4	3	3	4	2	4	4	4	2	4	3	4	2	3		2	3	4	5	3
16	2	38	2	4	17	7	4	5	2	3	3	3	3	3	3	3	3	3	3	3	3	4	2	3	2	4	4	2	3	4	3	4	3	3	3	2	4	3	4	4	4	4	4	2	2	3	4	4	2
16	2	38	1	1	18	15	3	4	2	3	3	3	3	3	3	4	3	3	3	3	3	4	1	5	1	4	4	4	4	4	3	3	1	2	4	1	4	2	5	4	3	4	2	1	1	2	5	4	4
16	1	38	1	1	12	10	3	5	3	4	3	3	3	4	3	4	4	3	3	4	3	5	5	5	1	2	1	4	4	4	4	5	1	1	4	4	4	4	4	2	4	4	5	1	2	3	5	4	3
16	1	41	1	1	20	7	3	4	3	5	2	4	3	4	2	4	3	5	2	4	3	4	2	4	2	3	3	2	4	4	4	3	3	3	4	2	4	2	3	4	4	4	4	2	2	3	4	4	4
16	2	41	2	4	17	7	4	4	2	3	2	4	3	4	4	4	4	3	3	4	3	4	1	2	2	3	2	2	3	3	4	4	3	2	4	3	3	3	3	3	3	3	2	1	2	2	4	4	2
16	2	42	2	1	23	7	4	3	2	5	2	4	2	4	1	5	5	3	2	4	1	4	2	4	3	4	2	3	3	4	4	3	3	3	3	2	3	3	3	3	3	3	3	3	2	2	3	4	3
16	1	44	1	3	23	22	4	4	1	5	3	5	3	5	3	4	3	5	3	5	3	5	3	3	1	4	2	3	3	4	4	4	3	3	3	3	3	1	4	2	4	2	2	2	1	1	4	4	3
16	2	44	1	1	21	21	3	3	2	3	2	4	3	3	3	5	2	4	3	4	3	5	3	3	1	4	2	3	3	4	4	4	3	3	3	3	3	2	4	2	4	2	4	2	2	1	4	4	3
16	2	45	1	1	22	22	3	3	2	3	2	4	4	4	5	4	3	4	4	4	4	4	1	3	1	4	4	5	5	5	5	5	4	3	5	2	3	4	5	4	4	5	4	4	2	3	4	4	3
16	2	45	1	3	25	25	4	4	2	3	3	4	3	5	2	5	5	3	4	4	2	4	2	4	4	4	3	3	4	4	4	4	4	3	3	4	4	4	4	3	5	2	5	2	3	2	5	5	4
16	2	46	1	1	27	5	3	3	2	2	3	3	3	4	2	3	4	3	2	4	3	3	2	4	2	3	4	3	4	4	4	3	2	2	4	3	4	3	4	3	4	4	3	2	2	3	4	4	3
16	2	46	2	3	25	23	3	1	2	1	1	4	5	5	5	4	5	5	5	4	5	4	3	3	1	5	3	1	3	4	3	3	3	3	2	3	3	2	4	3	2	3	3	1	2	2	4	4	3
16	2	47	1	1	27	27	3	1	2	3	4	4	4	4	4	4	4	3	4	4	3	3	1	5	1	2	1	2	4	5	1	3	2	1	3	2	5	2	5	5	5	5	2	1	1	1	5	4	1
16	2	47	1	1	25	23	3	5	2	5	2	4	2	4	2	5	4	4	3	4	3	4	4	2	2	4	2	3	4	4	4	3	2	2	2	3	5	2	4	4	3	2	3	2	2	2	4	4	3
16	2	47	1	3	25	25	3	2	2	4	2	4	2	4	2	4	5	4	2	4	3	4	1	4	1	3	2	3	4	5	4	3	3	3	3	2	5	3	5	4	5	4	4	2	2	2	5	4	4
16	2	48	1	3	28	28	3	5	2	4	4	4	3	4	2	4	5	5	5	5	2	4	2	2	2	4	3	3	3	3	3	3	3	3	3	3	3	3	3	3	3	3	3	3	2	3	4	4	2
16	2	48	1	3	27	27	3	4	1	4	2	2	2	4	4	5	4	4	4	5	4	3	1	4	1	3	3	3	4	4	4	3	4	3	4	2	4	2	2	2	4	2	4	1	1	1	4	4	4
16	2	48	1	1	28	28	3	2	2	5	3	5	3	5	3	4	3	5	3	5	3	4	3	3	3	2	4	3	5	5	3	3	4	4	4	4	4	2	3	3	5	4	4	2	3	2	5	5	2
16	2	48	1	1	28	24	3	3	2	5	3	5	3	5	3	4	3	5	3	5	3	4	2	2	2	4	2	2	2	3	4	4	2	2	2	2	3	3	3	2	3	3	3	2	3	4	4	4	2
16	2	48	1	1	26	23	3	3	2	3	3	4	3	3	2	4	3	4	2	4	2	3	2	4	1	3	3	3	3	4	4	3	3	3	4	3	3	3	4	3	3	3	3	2	4	3	5	5	3
16	2	50	3	2	27	4	4	2	1	4	2	4	1	4	2	4	2	3	4	2	2	5	2	4	1	5	4	4	4	4	4	4	2	2	3	2	4	2	5	3	4	2	3	1	1	2	4	4	3
16	2	50	1	1	30	21	3	1	2	4	2	4	1	4	3	4	2	3	4	2	2	5	5	5	5	5	5	3	4	4	4	4	2	1	4	4	5	3	5	5	4	4	4	1	2	1	5	5	2
16	2	50	1	1	25	23	4	4	3	5	3	5	3	5	3	4	3	5	3	5	3	4	4	3	3	3	3	3	3	3	3	3	3	3	3	4	3	3	4	3	3	3	5	1	3	3	5	5	3
16	2	50	1	1	30	12	3	6	2	3	2	4	2	4	4	4	4	4	4	4	4	5	1	4	1	5	4	5	5	5	5	5	1	1	5	1	5	4	5	2	5	5	3	1	1	2	5	5	4
16	2	50	1	1	28	7	4	3	2	5	2	4	3	4	2	4	3	5	2	4	3	4	2	2	1	2	1	4	4	4	4	3	3	3	4	3	5	3	4	3	3	3	2	1	2	2	4	4	4
16	2	51	1	1	30	30	3	3	2	3	2	4	5	3	5	4	4	1	3	5	2	5	2	4	2	4	3	2	3	4	4	3	3	3	2	3	4	4	4	4	4	4	4	2	2	2	5	5	3
16	2	51	2	3	30	29	3	4	2	4	3	4	3	4	5	4	4	3	3	3	3	5	1	5	1	3	3	4	4	4	4	3	3	2	4	4	4	3	4	4	4	4	3	1	1	1	5	4	4
16	2	52	1	1	28	4	3	2	2	3	2	4	3	4	4	4	4	4	3	4	3	1	1	2	2	1	1	1	1	1	1	1	1	1	1	1	1	1	1	1	1	2	2	2	2	2	1	1	2
16	2	53	1	1	34	34	6	8	2	5	2	4	3	4	2	4	3	5	2	4	3	3	2	3	4	3	3	3	3	4	4	3	4	4	5	3	5	2	5	4	4	4	3	1	3	3	5	5	3
16	2	54	1	1	34	34	3	1	1	5	3	5	3	5	3	4	3	5	3	5	3	5	5	5	5	5	5	5	5	5	5	4	4	4	5	4	5	4	5	1	5	5	4	1	5	2	5	5	4
16	2	55	1	1	36	8	3	1	3	3	2	4	2	4	3	3	4	3	3	4	3	4	4	3	1	4	3	3	3	4	4	3	3	3	4	3	4	3	4	3	4	3	3	2	2	3	5	4	3
16	2	56	1	1	35	12	3	3	2	1	2	4	2	4	4	4	4	2	1	5	2	5	1	5	1	5	2	3	4	3	3	5	3	3	2	2	5	2	4	3	4	3	5	1	1	5	5	5	3
16	2	64	2	1	45	30	4	2	2	2	2	4	2	4	2	3	2	3	3	4	3	4	3	4	2	3	3	3	4	4	4	2	3	3	4	3	4	3	4	3	4	4	2	1	2	2	4	3	4
16	2	23	2	2	5	1	2	4	1	3	3	4	4	4	4	4	4	3	4	4	3	4	1	2	1	3	2	3	4	5	4	3	3	2	3	3	3	2	4	2	4	2	2	1	3	2	5	5	4
16	1	25	1	4	6	3	3	3	3	3	2	4	3	4	2	5	4	3	3	4	2	5	1	5	1	5	2	2	4	5	5	1	2	2	4	2	5	4	5	1	4	4	3	1	1	1	5	4	5
16	2	25	1	3	6	3	4	4	2	3	2	3	3	4	3	4	4	2	2	4	3	2	2	3	5	4	2	4	4	4	2	3	3	3	3	3	4	3	5	3	4	4	4	1	1	2	5	5	2
16	1	26	1	4	7	5	3	5	2	3	2	4	3	4	4	4	3	4	3	4	2	3	1	2	1	3	3	3	3	4	3	1	2	3	2	3	3	3	3	1	4	4	3	1	3	3	4	4	2
16	1	28	1	3	8	5	4	4	1	3	3	4	4	4	3	4	4	3	3	4	4	5	1	5	1	2	3	4	5	5	5	5	2	2	5	5	5	2	4	3	5	3	3	1	2	3	5	4	4
16	1	28	1	3	10	9	4	3	3	3	3	4	4	4	3	4	5	3	4	4	4	3	1	3	1	3	1	3	3	1	1	1	1	1	5	2	4	4	4	4	5	5	3	1	2	3	5	5	1
16	2	28	1	4	10	7	3	5	3	3	3	4	4	4	4	4	4	2	3	4	3	3	1	3	1	3	1	3	3	1	1	1	1	1	5	2	4	4	4	4	5	5	3	1	2	3	5	5	1
16	2	29	2	2	10	10	2	5	3	3	2	4	3	4	4	4	4	4	3	4	3	4	1	5	1	4	2	4	4	4	4	2	2	2	4	3	4	3	4	2	4	2	2	1	2	2	5	4	4
16	1	30	2	3	7	5	4	4	3	4	3	3	3	4	3	5	5	4	3	5	3	4	1	5	1	4	2	4	4	4	4	2	2	2	4	3	4	3	4	2	4	2	2	1	2	2	5	4	4
16	1	33	2	3	10	2	4	4	3	3	2	5	4	4	5	5	3	4	2	4	4	4	2	3	2	4	3	4	4	4	4	3	3	3	4	2	4	3	4	3	4	3	3	2	2	3	4	4	4
16	2	33	1	4	15	14	3	3	3	3	3	4	2	4	3	4	4	3	3	4	4	5	1	5	5	5	4	5	5	5	5	5	4	4	5	3	5	5	5	5	5	5	5	1	2	3	5	5	5
16	1	35	1	4	16	5	3	3	2	4	3	4	3	5	3	5	3	4	2	5	1	5	5	3	4	4	4	4	4	5	4	4	3	3	4	3	5	4	4	2	5	4	5	2	5	2	5	5	5
16	2	35	1	3	17	15	4	3	2	4	3	4	4	4	3	5	4	4	3	4	4	4	1	3	5	3	3	5	5	5	4	5	3	1	5	1	5	3	5	3	5	3	2	1	1	1	5	5	5
16	2	38	2	1	18	14	3	2	1	2	2	3	4	4	3	4	5	4	3	4	2	3	5	4	3	3	5	4	3	4	5	4	3	4	4	3	4	4	5	4	3	4	5	3	4	3	5	5	4
16	2	38	1	3	20	20	4	3	2	4	2	4	1	4	2	4	2	3	4	2	2	2	3	4	2	3	1	1	1	4	3	4	2	3	3	2	4	1	3	3	4	4	5	1	1	3	4	4	5
16	1	39	1	1	21	15	3	5	2	3	2	3	3	4	2	4	3	4	2	4	2	5	2	5	5	3	4	4	5	5	5	5	4	2	5	2	5	2	5	5	2	3	2	5	2	5	5	5	5
16	2	39	1	1	20	19	3	5	2	4	2	4	2	4	4	5	4	4	4	4	2	5	1	5	1	4	3	4	3	4	4	3	3	3	4	1	5	3	5	3	5	3	3	2	1	4	5	4	3
16	2	40	1	1	21	18	3	4	2	3	2	4	3	4	4	4	4	4	3	4	2	1	1	3	1	3	3	3	5	5	2	2	3	3	5	1	1	2	5	2	5	3	5	3	3	3	5	5	3
16	2	41	1	4	22	20	3	4	1	3	2	3	2	3	2	3	3	4	3	4	2	1	1	3	1	3	3	3	5	5	2	2	3	3	5	3	1	1	2	2	5	3	5	3	3	3	5	5	3
16	2	44	1	2	25	20	2	5	1	4	3	3	2	4	4	5	5	5	4	4	5	4	1	4	2	3	2	1	4	3	4	3	2	2	3	4	3	2	3	3	3	2	3	2	2	3	4	4	5
16	2	45	1	3	26	25	4	4	3	4	3	4	3	4	1	4	4	5	3	4	1	1	1	3	1	3	3	3	5	5	2	2	3	3	5	1	1	3	5	2	5	3	5	3	3	3	5	5	3
16	2	47	1	3	26	23	4	3	3	4	3	3	3	4	3	4	4	3	3	4	3	5	1	5	1	4	3	4	3	4	4	3	3	3	4	1	4	3	5	3	5	3	3	2	1	4	5	4	3
16	2	48	1	3	29	28	4	2	2	5	2	4	3	4	2	4	3	5	2	4	3	5	1	5	1	4	3	4	3	4	4	3	3	3	4	1	5	3	5	3	5	3	3	2	1	4	5	4	3
16	2	49	1	4	30	15	3	4	2	4	2	4	1	4	2	4	2	3	4	2	2	5	1	5	1	3	3	4	3	4	4	3	3	3	4	1	4	3	5	3	5	3	3	2	1	4	5	4	3
16	2	50	1	3	31	19	4	5	1	4	2	4	1	4	2	4	2	3	4	2	2	5	1	5	1	3	3	4	3	4	4	3	3	3	4	1	4	3	5	3	5	3	3	2	1	4	5	4	3
16	2	51	1	3	32	22	4	4	2	3	2	4	4	3	4	4	4	4	3	4	3	5	2	5	1	4	3	3	4	4	4	5	2	1	4	2	4	3	5	4	4	4	3	1	1	2	5	5	3
16	2	51	1	1	32	35	3	4	2	3	3	3	3	3	3	3	3	3	3	3	3	1	3	4	1	2	4	4	4	4	4	4	4	4	4	4	4	4	4	4	4	4	4	4	4	4	4	4	4
16	2	51	1	1	30	29	3	3	1	4	2	4	1	4	2	4	2	3	4	2	2	5	4	4	4	4	4	4	4	4	4	4	4	4	4	4	4	4	4	4	4	4	4	4	4	4	4	4	4
16	2	55	1	4	36	35	3	4	1	5	3	5	3	5	3	4	3	5	3	5	3	4	3	4	2	4	3	4	3	3	3	3	3	3	4	4	4	3	4	4	3	3	4	4	2	4	5	4	4
16	2	58	1	4	39	35	3	4	2	4	2	4	4	4	4	4	4	2	4	4	3	5	1	5	1	4	4	4	5	5	4	3	2	1	5	1	5	1	5	4	5	5	4	1	1	1	5	4	4
16	1	26	1	1	7	5	3	5	2	5	2	4	3	4	2	4	3	5	2	4	3	4	2	4	2	4	3	3	3	4	3	3	2	2	4	2	4	2	4	3	4	3	4	3	2	2	4	4	4
17	2	23	2	1	2	1	3	2	1	5	3	5	3	5	3	4	3	5	3	5	3	4	4	4	2	3	2	4	4	4	4	4	4	3	2	3	4	3	3	4	4	3	2	2	2	2	4	4	3
17	1	30	1	3	8	8	4	3	1	4	2	4	3	5	3	5	3	4	4	5	2	5	1	4	1	4	2	5	4	4	4	3	3	2	4	4	3	2	4	4	4	4	4	3	2	2	3	4	3
17	2	30	1	1	12	7	3	4	3	5	3	5	3	5	3	4	3	5	3	5	3	4	1	4	1	4	4	4	4	4	3	3	3	3	4	3	4	3	4	3	4	4	3	1	2	2	4	4	3
17	2	33	1	2	11	8	2	4	2	4	2	4	1	4	2	4	2	3	4	2	2	3	1	4	1	4	3	1	3	4	4	3	3	2	2	3	3	3	3	2	4	2	3	1	2	3	4	4	2
17	2	36	1	2	17	14	4	5	2	2	2	3	2	2	2	2	3	3	2	3	5	5	2	5	3	4	4	3	4	5	3	4	5	4	3	5	5	4	5	5	5	3	3	2	3	4	5	5	4
17	2	39	2	3	20	15	3	4	2	5	2	4	3	4	2	4	3	5	2	4	3	4	2	5	1	3	3	4	3	5	4	4	3	3	3	2	4	2	4	4	4	4	4	1	2	2	4	4	4
17	2	42	2	1	20	6	4	3	1	4	2	4	2	4	2	3	3	4	2	4	3	5	1	4	1	2	2	3	3	5	5	5	2	2	2	4	4	4	4	4	4	4	4	1	2	2	5	5	4
17	2	47	2	3	28	28	3	5	3	3	2	4	4	4	4	5	5	4	3	4	3	3	2	4	1	5	4	5	5	5	4	4	4	2	5	4	5	5	5	4	5	5	3	1	1	1	5	5	3
17	2	51	1	1	30	30	1	4	2	4	1	4	1	5	1	5	2	4	2	4	2	2	2	2	2	4	3	2	3	4	4	4	4	2	3	3	3	4	3	4	3	4	3	2	2	3	4	4	4
17	2	29	1	1	10	7	3	5	2	3	3	4	4	4	3	4	5	3	4	4	4	3	3	3	2	3	4	2	3	4	4	3	3	4	2	3	2	3	3	2	3	4	2	3	4	2	3	2	4
17	2	30	1	1	10	3	3	5	2	2	2	5	3	4	2	4	4	4	2	5	2	4	1	3	3	4	4	3	4	4	3	3	2	3	4	2	4	4	4	3	4	4	4	2	3	3	4	4	4
17	1	31	1	3	12	10	4	4	2	2	2	4	3	3	3	3	4	3	3	4	2	4	1	4	2	3	2	2	4	4	4	4	2	2	3	4	4	4	4	4	3	4	5	1	1	2	5	4	3
17	2	35	1	3	17	15	4	4	2	4	3	4	5	4	5	5	5	3	3	4	2	5	5	5	5	5	5	5	5	5	5	5	5	5	5	5	5	5	5	5	5	5	5	5	5	5	5	5	5
17	2	38	1	1	18	15	3	3	2	3	2	4	2	3	2	3	3	3	3	4	2	3	3	3	3	3	3	3	3	3	3	3	3	3	3	3	3	3	3	3	3	3	3	3	3	3	3	3	3
18	2	24	1	4	3	1	3	4	2	3	3	3	3	4	2	3	2	4	4	4	2	3	2	5	2	3	3	3	3	4	4	5	3	3	2	3	4	4	4	4	4	4	4	2	2	2	5	4	4
18	1	25	1	1	4	4	3	4	1	2	4	4	4	4	3	4	4	5	3	4	3	1	2	2	2	1	2	2	3	2	2	1	5	5	5	5	5	5	5	5	5	4	4	4	4	4	4	4	4
18	2	25	1	1	4	1	3	4	2	3	3	4	2	3	2	3	2	4	3	3	3	5	5	5	5	5	5	5	5	5	5	5	5	5	5	5	5	5	5	5	5	5	5	5	5	5	5	5	5
18	2	26	2	4	4	4	3	4	2	5	2	5	3	5	4	5	5	5	3	5	4	3	5	4	1	3	4	4	5	5	5	3	3	2	5	4	4	3	4	5	3	4	3	1	3	2	5	5	2
18	2	28	1	1	8	7	3	4	2	3	2	4	4	4	4	4	4	3	4	4	3	4	3	5	2	5	4	3	4	4	3	4	4	3	3	2	4	3	4	4	3	4	4	2	2	3	4	5	5
18	2	29	1	4	7	6	3	5	2	2	2	4	3	4	3	4	3	3	3	3	3	4	3	5	2	5	4	3	4	4	3	4	4	3	3	2	4	3	4	4	3	4	4	2	2	3	4	5	4
18	2	29	1	1	9	8	3	2	2	3	2	4	2	4	2	3	4	4	1	4	1	1	1	2	2	1	1	2	1	1	1	1	2	2	1	1	2	1	1	1	2	4	1	1	2	2	1	1	2
18	2	29	1	1	8	7	3	1	3	3	2	3	2	4	2	4	3	3	3	4	3	1	1	4	1	4	4	3	2	2	2	4	3	2	2	2	3	3	3	2	2	2	1	1	2	2	1	1	2
18	2	30	1	1	7	7	3	2	2	3	2	4	2	4	2	4	4	4	3	4	2	3	3	4	4	4	4	3	2	2	2	4	3	2	2	2	3	3	3	1	1	2	1	1	2	2	1	1	2
18	1	30	1	4	8	5	3	4	1	4	5	5	4	3	5	5	5	1	3	5	3	4	1	3	1	4	3	3	2	4	4	4	1	2	4	2	4	4	5	2	4	3	4	1	1	1	5	3	5
18	1	30	1	4	9	9	3	5	2	3	3	4	2	5	3	4	4	4	3	2	2	4	1	2	2	4	3	3	3	4	3	4	2	2	4	2	4	3	4	3	4	2	3	1	2	2	4	4	3
18	2	30	1	1	9	8	3	4	2	3	3	3	3	4	3	4	3	4	3	4	3	5	4	3	1	1	3	3	3	3	3	3	3	4	3	4	3	4	5	4	3	3	3	2	3	2	5	5	5
18	1	31	1	4	12	9	3	4	2	5	2	4	3	4	2	4	3	5	2	4	3	3	1	4	1	4	4	2	3	3	4	5	1	1	3	5	3	3	4	4	4	2	5	1	3	3	3	5	4
18	2	31	1	1	12	9	3	4	2	4	2	4	4	4	4	4	4	2	4	4	3	5	4	3	1	1	3	3	3	3	3	3	3	4	3	4	3	4	5	4	3	3	3	2	3	2	5	5	5
18	2	32	1	1	13	10	3	4	3	1	3	4	2	4	1	4	2	1	2	4	2	3	1	4	1	4	4	2	3	3	4	5	1	1	3	5	3	3	4	4	4	2	5	1	3	3	3	5	4
18	2	33	2	1	15	14	3	6	2	2	2	5	3	4	4	5	5	3	1	5	2	4	1	5	1	2	4	5	5	5	5	5	3	2	4	3	4	5	5	2	5	4	5	1	2	1	5	4	3
18	2	34	1	1	15	15	3	4	2	5	3	5	3	5	3	4	3	5	3	5	3	5	1	4	1	5	3	3	2	4	3	3	3	2	5	3	4	3	5	2	4	4	3	2	1	2	4	4	4
18	2	35	1	1	15	12	3	3	3	1	3	4	2	4	1	4	2	1	2	4	2	4	5	4	2	4	4	3	3	4	4	4	3	3	2	3	4	3	4	3	4	4	4	1	3	2	4	4	3
18	2	35	1	1	16	14	3	3	2	4	2	4	1	4	2	4	2	3	4	2	2	4	3	4	2	2	3	4	4	2	4	3	4	3	3	2	4	3	2	4	3	4	2	3	4	3	4	4	3
18	2	36	2	1	18	17	4	4	2	3	2	4	3	4	3	4	4	2	3	4	2	3	1	3	2	3	3	3	4	4	4	3	4	3	4	2	4	3	4	3	4	4	3	1	2	4	5	5	3
18	2	36	2	4	19	9	3	3	2	2	2	3	4	4	4	4	5	3	3	4	2	5	1	4	1	1	1	5	5	5	4	5	1	1	1	2	5	2	5	5	5	1	3	1	1	1	5	5	5
18	2	36	2	1	20	20	4	1	2	1	1	3	3	3	3	3	3	3	3	3	3	5	3	3	3	3	3	3	3	3	3	3	3	3	3	3	3	3	3	3	3	3	4	4	4	4	4	4	4
18	2	36	1	1	18	18	3	4	2	4	4	5	5	5	4	5	5	5	4	5	5	4	2	4	2	4	4	3	3	4	4	5	2	2	4	4	4	2	4	4	4	4	4	2	1	2	4	4	4
18	2	36	1	1	11	10	3	3	2	5	5	5	4	5	2	5	5	5	2	5	5	5	1	5	1	4	3	3	4	5	3	5	3	2	5	2	4	3	4	4	5	4	3	2	2	5	5	3	3
18	2	36	3	3	18	4	4	1	2	3	2	4	2	4	3	4	4	3	3	5	2	2	2	4	1	4	4	3	4	5	5	3	2	3	4	3	5	3	4	2	3	2	5	1	2	3	5	4	3
18	2	37	1	1	1	1	3	1	2	5	1	5	5	5	2	4	5	4	2	4	2	4	4	3	2	4	4	4	4	4	4	4	3	2	4	1	4	4	4	3	4	4	3	1	1	5	5	4	5
18	2	38	1	1	20	17	3	4	3	3	2	4	2	3	2	3	3	3	3	4	2	5	1	5	1	5	4	5	2	5	5	5	1	1	3	2	5	4	4	4	5	3	3	1	1	5	5	5	3
18	2	38	2	1	20	4	4	4	1	3	3	4	4	4	4	4	4	3	4	4	4	4	1	4	1	4	2	4	4	4	5	3	1	1	3	2	4	2	4	2	4	2	4	3	2	2	4	4	2
18	2	39	2	1	21	18	3	4	2	5	2	4	3	4	2	4	3	5	2	4	3	5	1	5	1	5	4	5	5	5	5	5	1	1	5	1	5	4	4	4	5	3	3	1	1	5	5	5	3
18	2	39	1	4	20	4	3	4	2	5	3	5	3	5	3	4	3	5	3	5	3	2	2	4	2	4	3	3	4	5	4	3	2	3	4	3	5	3	4	2	3	2	5	1	2	1	5	4	3
18	2	40	2	1	20	1	4	4	2	3	3	4	3	4	4	4	4	4	3	4	4	2	2	4	1	4	4	3	4	5	5	3	2	3	4	3	5	3	4	2	3	2	5	1	2	1	5	4	3
18	2	40	1	1	20	19	3	4	1	4	3	4	3	5	4	5	5	4	3	4	4	3	2	3	2	3	4	1	3	3	5	3	2	3	4	2	5	3	4	2	3	2	3	1	2	1	5	4	3
18	2	40	1	1	20	20	3	3	2	4	4	4	4	4	5	4	4	4	2	4	4	4	2	4	1	4	2	3	2	4	4	3	3	2	4	3	4	4	4	3	4	4	3	1	2	1	4	4	4
18	2	40	2	1	20	12	4	4	3	4	2	4	1	4	2	4	2	3	4	2	2	4	2	4	1	4	2	3	2	4	4	3	3	2	4	3	4	4	4	3	4	4	3	1	2	1	4	4	4
18	2	43	2	1	22	22	4	2	3	3	4	4	3	4	4	4	4	3	2	4	2	4	2	4	1	4	2	3	2	4	4	3	3	2	4	3	4	4	4	3	4	4	4	2	3	2	4	3	4
18	2	44	1	4	24	15	3	4	2	3	3	3	3	4	3	4	3	4	3	4	3	4	2	5	2	4	2	3	2	4	3	4	2	2	3	3	4	3	4	4	3	4	4	1	2	3	4	4	3
18	2	45	1	1	25	5	3	3	2	1	3	4	2	4	1	4	2	1	2	4	2	4	2	5	2	4	2	3	2	4	3	4	2	2	3	3	4	4	4	4	3	4	4	1	2	3	4	4	3
18	2	45	2	1	1	1	4	1	2	3	4	4	3	4	4	4	4	3	2	4	2	4	1	3	1	5	3	3	4	5	2	3	3	2	4	2	5	3	5	5	4	3	5	1	1	1	5	5	2
18	2	46	2	1	26	7	4	1	3	2	3	4	3	4	2	4	4	3	2	4	2	4	2	3	1	1	2	4	4	4	4	3	3	2	4	3	4	4	5	3	4	3	5	1	2	2	5	4	3
18	2	50	3	1	30	4	3	4	3	2	2	4	3	4	3	3	5	3	3	4	3	4	1	3	1	5	3	2	3	5	4	2	1	1	5	3	5	1	5	1	4	3	2	1	2	3	5	5	4
18	2	51	1	1	31	31	3	4	2	4	2	4	1	4	2	4	2	3	4	2	2	2	1	5	1	5	1	3	4	5	5	2	2	3	4	2	3	3	3	2	5	3	2	2	2	1	5	4	4
18	2	52	1	1	24	11	3	3	2	3	2	3	2	4	2	4	3	3	3	4	3	4	3	5	1	4	3	3	5	5	5	3	4	4	4	3	5	2	5	2	4	2	2	1	1	4	5	3	5
18	2	54	1	1	35	32	3	1	2	3	3	4	2	4	3	4	5	3	3	4	2	5	2	4	2	2	2	2	2	4	4	3	3	3	3	3	3	2	5	4	4	2	4	2	4	4	4	4	5
18	2	54	1	1	35	35	2	4	3	5	3	5	3	5	3	4	3	5	3	5	3	3	1	1	1	4	2	2	2	5	3	3	4	2	4	3	3	2	2	1	5	2	3	1	2	2	5	2	3
18	2	54	1	1	36	36	3	4	1	4	5	5	2	5	5	5	5	3	3	4	5	4	1	3	3	4	4	4	3	3	3	2	2	2	4	2	2	2	4	4	4	4	5	4	4	5	5	5	1
18	2	55	1	1	36	36	3	2	1	5	3	5	3	5	3	4	3	5	3	5	3	4	2	5	2	3	3	3	4	4	5	5	3	3	3	3	5	3	4	4	4	5	5	2	2	3	4	5	3
18	2	55	1	1	36	36	3	1	1	5	3	5	3	5	3	4	3	5	3	5	3	3	2	3	2	2	3	2	4	4	3	2	2	2	4	4	4	4	5	4	3	3	4	2	2	3	5	5	2
18	2	58	1	1	39	39	3	1	2	1	3	4	2	4	1	4	2	1	2	4	2	4	1	4	2	4	3	2	3	4	4	3	2	2	4	4	4	3	4	4	4	4	4	1	2	3	4	4	3
18	2	60	1	1	40	3	3	4	2	5	2	4	3	4	2	4	3	5	2	4	3	3	2	3	2	3	3	3	4	4	2	3	3	2	3	4	5	3	4	4	5	4	4	1	2	3	5	4	3
18	2	60	2	1	39	3	4	2	1	3	2	4	3	4	3	4	2	3	2	4	3	3	3	3	3	4	3	3	3	3	3	3	3	3	3	3	3	3	3	3	3	3	3	2	3	3	4	4	3
18	2	63	2	1	44	40	4	1	2	3	2	4	3	4	4	4	4	2	3	4	2	4	2	3	1	2	3	4	2	5	4	2	4	3	4	2	4	1	3	1	4	2	2	1	1	1	4	3	5
18	2	63	1	1	39	20	3	3	2	4	4	4	4	4	5	4	4	4	2	4	4	5	2	5	1	5	2	3	5	5	5	4	3	2	5	1	4	3	3	2	5	3	4	1	1	1	5	5	3
18	2	33	2	1	15	14	3	6	2	5	3	5	3	5	3	4	3	5	3	5	3	4	2	4	2	3	3	3	4	4	4	4	3	3	4	3	4	3	4	4	4	4	5	1	3	3	5	4	3
18	2	34	1	1	15	15	3	4	2	1	3	4	2	4	1	4	2	1	2	4	2	5	2	2	1	5	4	4	4	5	5	4	2	2	4	2	5	2	4	3	4	3	4	1	2	2	5	4	4
18	2	35	1	4	15	12	3	3	3	4	2	4	1	4	2	4	2	3	4	2	2	4	3	3	1	3	3	3	3	3	5	5	1	1	3	3	3	3	3	3	3	3	3	3	3	3	3	3	3
18	2	35	1	1	16	14	3	3	2	3	2	4	3	4	3	4	4	2	3	4	2	5	2	2	1	5	4	4	4	5	5	4	2	2	4	2	5	2	4	3	4	3	4	1	2	2	5	4	4
18	2	36	2	1	18	17	4	4	2	2	2	3	4	4	4	4	5	3	3	4	2	4	1	4	1	4	4	4	4	4	4	4	2	2	2	2	4	3	4	3	4	4	2	1	2	2	4	4	2
18	2	36	2	4	19	9	3	3	2	1	1	3	3	3	3	3	3	3	3	3	3	3	3	3	3	3	3	4	3	4	4	3	4	3	3	3	3	3	4	3	3	3	3	3	3	3	3	3	2
18	2	36	2	1	20	20	4	1	2	4	4	5	5	5	4	5	5	5	4	5	5	5	5	5	1	5	1	4	4	4	3	3	2	2	4	3	4	2	5	3	4	1	2	1	1	1	5	5	5
18	2	36	1	1	18	18	3	4	2	5	5	5	4	5	2	5	5	5	2	5	5	4	2	4	1	4	3	4	3	5	4	5	2	2	4	2	4	3	4	4	4	4	4	2	2	2	4	4	4
18	2	36	1	1	11	10	3	3	2	3	2	4	2	4	3	4	4	3	3	5	2	4	4	4	1	5	4	3	4	4	3	5	4	3	4	3	3	3	3	3	3	3	5	3	2	3	3	3	4
18	2	36	3	1	18	4	4	1	2	5	1	5	5	5	2	4	5	4	2	4	2	4	2	3	1	3	3	2	4	4	3	3	4	3	4	3	4	3	3	3	4	4	3	1	3	1	5	4	3
18	2	37	1	1	1	1	3	1	2	3	2	4	2	3	2	3	3	3	3	4	2	5	4	5	2	5	3	3	4	4	4	4	3	2	4	3	5	3	3	4	4	4	2	2	2	4	5	5	4
19	2	25	1	1	4	2	1	1	2	2	2	5	3	5	2	5	5	5	3	5	3	5	1	5	1	5	3	4	4	5	5	5	4	4	4	5	5	5	4	5	5	5	4	2	2	2	5	5	4
19	2	27	1	1	7	7	1	4	2	3	2	4	2	4	3	4	4	3	3	4	3	3	1	3	1	3	3	3	2	2	4	2	3	2	4	4	3	2	2	1	1	2	2	1	2	1	4	3	1
19	2	31	2	1	7	6	4	2	2	3	3	3	3	4	3	4	2	4	3	3	2	5	1	5	4	4	2	3	4	5	4	5	2	2	4	3	3	2	5	3	3	3	5	2	3	2	5	5	4
19	2	32	1	1	9	7	1	7	3	3	5	4	4	4	4	4	4	5	4	5	4	5	1	4	1	3	1	4	4	5	4	4	1	1	5	3	4	3	4	4	5	5	2	1	2	1	5	4	4
19	2	33	3	2	15	15	4	1	2	3	1	4	2	4	2	4	5	5	5	3	1	5	1	1	1	5	1	3	3	4	2	4	2	2	3	2	4	2	4	3	4	3	2	1	1	1	5	4	5
19	2	34	2	2	15	8	4	4	2	3	2	3	3	4	2	4	4	3	3	4	2	4	1	5	4	3	1	2	3	4	2	4	2	2	3	2	4	2	4	3	4	3	2	1	1	1	5	4	5
19	2	37	1	3	18	8	3	3	2	3	3	3	3	3	3	3	3	3	3	3	3	2	1	3	2	4	1	1	1	3	3	3	3	3	2	2	3	1	1	1	2	1	3	3	1	1	1	5	3
19	2	37	2	1	18	8	4	5	2	4	2	4	2	2	2	4	4	2	2	4	2	3	3	3	3	2	3	3	4	4	4	4	4	2	2	3	3	3	3	4	2	3	4	4	2	3	3	4	3
19	2	37	1	1	16	15	1	4	2	3	3	3	3	4	3	3	3	3	3	4	4	4	1	5	4	3	1	2	3	4	2	4	2	2	3	3	2	4	2	4	3	4	2	1	1	1	5	4	5
19	2	38	1	1	19	19	1	5	3	3	2	3	2	4	4	3	3	3	2	4	2	5	1	5	1	5	1	4	5	5	5	1	1	1	5	3	3	2	5	1	5	1	1	1	1	1	5	2	3
19	2	38	2	1	18	1	4	2	2	4	2	4	2	3	3	4	3	3	3	4	2	5	4	5	1	3	3	2	4	5	5	5	3	4	5	3	4	2	3	2	3	2	5	1	1	1	5	5	4
19	2	42	1	1	24	15	1	5	2	5	2	4	3	4	2	4	3	5	2	4	3	5	1	5	1	5	3	3	4	5	4	3	2	2	3	3	5	2	5	1	3	4	1	1	1	1	5	3	2
19	2	43	1	3	22	1	3	4	2	4	2	4	2	3	2	4	3	4	3	4	3	3	1	5	4	5	4	3	3	3	4	4	3	3	3	4	2	4	4	4	4	4	3	2	3	3	5	5	3
19	2	45	1	1	24	22	1	7	2	5	2	4	3	4	2	4	3	5	2	4	3	5	2	5	1	4	3	4	4	4	4	4	4	4	4	3	4	4	4	4	4	4	3	1	2	1	5	4	5
19	2	45	1	1	24	21	1	5	2	2	2	3	3	3	3	3	4	3	2	4	2	4	2	4	2	3	3	3	3	3	3	3	3	2	4	3	4	3	4	4	4	4	4	1	2	3	4	4	4
19	2	46	3	3	26	24	3	6	2	4	3	5	4	5	4	5	5	5	4	5	5	5	4	5	3	4	4	3	5	5	5	5	5	5	5	5	5	5	5	5	5	5	5	5	4	4	5	5	4
19	2	48	1	2	25	20	4	3	3	1	1	5	1	5	2	4	3	5	2	4	2	3	3	3	2	2	2	3	2	3	2	3	3	3	4	3	3	3	3	3	3	3	3	2	2	3	3	3	5
19	2	49	1	1	25	15	1	10	1	4	3	4	4	5	4	5	5	4	3	5	3	4	3	4	2	3	2	3	3	4	3	3	4	3	3	2	4	2	4	4	5	2	4	3	2	2	4	4	3
19	2	51	1	1	26	21	1	4	2	2	2	3	2	4	3	3	3	2	2	2	2	5	2	4	1	5	3	4	4	5	4	4	4	2	4	3	4	3	4	1	4	4	4	1	1	1	5	4	3
19	2	52	1	1	30	23	1	1	3	5	2	4	3	4	2	4	3	5	2	4	3	5	5	4	1	3	4	3	3	4	4	5	3	4	5	4	4	5	4	2	3	2	4	1	1	4	5	4	3
19	2	54	2	2	35	6	4	2	2	4	3	4	4	5	4	4	5	4	3	4	4	3	3	4	2	4	3	3	3	3	3	3	3	3	3	3	3	3	3	3	3	3	3	3	3	3	3	3	3
19	2	55	2	1	36	21	4	2	2	3	2	4	2	4	2	4	4	3	3	4	2	2	2	3	2	2	3	4	4	5	3	3	2	2	3	4	3	2	4	2	3	2	4	1	2	2	4	4	3
19	2	58	1	2	38	38	4	2	2	4	2	4	1	4	2	4	2	3	4	2	2	4	1	1	1	3	4	2	2	5	2	5	4	3	5	4	4	3	4	1	5	2	3	1	2	1	5	5	5
19	2	58	2	2	39	27	4	3	2	5	1	5	3	5	3	5	1	5	1	5	1	2	2	1	1	3	4	4	4	5	3	3	1	2	5	1	5	3	5	4	5	3	4	5	4	2	5	5	3
19	2	63	2	2	44	24	4	2	3	5	2	4	3	4	2	4	3	5	2	4	3	1	3	1	1	3	4	2	1	4	4	2	2	1	2	1	3	3	3	2	2	2	2	1	1	5	5	5	5
19	2	64	1	2	45	34	4	1	2	3	2	3	2	4	4	3	3	3	3	3	3	4	2	4	2	4	3	3	4	5	4	5	3	3	4	2	4	4	4	4	5	4	2	2	5	2	5	4	2
20	2	28	1	1	10	9	1	3	2	5	2	5	2	4	1	5	2	5	1	5	2	4	3	3	4	3	3	4	4	4	3	4	4	2	3	4	4	5	2	2	2	2	2	2	3	2	3	4	5
20	2	29	1	1	10	10	1	3	3	1	3	5	3	5	5	5	5	5	5	5	5	5	2	5	2	5	3	2	3	4	5	3	3	3	3	2	4	3	4	3	4	3	3	1	1	3	5	4	4
20	1	30	2	1	11	10	1	1	2	4	2	4	4	4	2	5	4	5	1	4	4	5	5	5	2	5	1	1	4	5	4	4	1	2	4	1	4	3	4	2	5	4	5	1	2	1	5	5	5
20	2	31	1	1	13	12	1	3	1	5	3	5	3	5	3	4	3	5	3	5	3	5	5	5	2	2	2	2	4	4	4	4	1	2	4	4	4	4	4	2	4	4	3	1	3	1	5	5	5
20	2	32	2	1	13	12	4	3	2	3	3	4	4	4	2	4	4	2	3	4	2	5	4	5	2	2	1	1	3	5	2	2	1	2	3	1	4	3	4	2	5	3	5	1	3	1	5	5	5
20	1	32	1	1	11	10	1	5	2	3	3	4	3	4	2	4	5	5	5	5	2	4	1	4	1	4	3	3	3	4	4	3	3	2	3	2	4	3	3	3	4	3	3	2	2	3	4	3	4
20	2	32	2	1	12	12	1	3	2	4	3	3	3	4	3	4	5	3	2	4	3	5	5	5	5	5	5	4	4	5	5	5	4	4	5	2	5	4	5	4	4	4	4	1	1	2	5	5	4
20	2	33	1	3	14	7	3	1	3	2	2	3	2	3	3	3	4	3	2	4	2	3	1	3	1	4	3	3	3	3	3	3	2	2	2	2	4	3	3	3	3	3	4	2	3	4	3	4	3
20	2	33	2	3	15	11	1	3	2	2	2	2	2	4	2	4	3	2	2	4	2	3	2	5	1	3	2	3	3	4	5	3	4	1	4	3	5	3	4	2	3	2	3	2	1	3	5	4	4
20	2	34	1	3	17	10	3	4	2	3	2	3	2	3	4	3	3	3	3	3	3	2	1	3	2	3	3	3	3	4	3	3	3	3	3	3	4	4	4	4	4	4	4	3	3	3	4	4	4
20	2	43	1	1	24	24	1	4	2	2	3	4	3	4	3	4	4	4	2	4	2	2	2	2	3	2	3	4	2	2	2	2	3	4	4	3	2	4	5	5	5	5	2	2	3	3	4	5	2
20	2	43	2	1	20	20	4	3	3	4	2	4	1	4	2	4	2	3	4	2	2	3	3	3	3	3	3	3	3	3	3	3	3	3	3	3	3	3	3	3	3	3	3	3	3	3	3	3	3
20	2	46	1	2	28	9	2	5	2	3	2	4	4	4	4	4	4	3	2	5	4	4	3	4	3	4	3	4	3	4	3	4	3	4	3	4	3	4	3	4	3	4	3	4	3	4	3	4	3
20	2	47	2	3	27	18	3	4	2	2	3	4	3	5	4	4	4	3	3	4	3	2	1	4	1	5	2	2	3	5	5	5	4	2	5	4	5	4	5	3	5	5	4	2	5	2	5	5	2
20	2	48	1	3	27	28	3	2	3	3	2	4	2	5	4	4	4	1	4	4	2	4	1	5	4	3	4	4	4	5	4	4	4	4	4	4	5	3	5	5	4	4	4	1	2	2	5	5	4
20	2	50	1	1	20	14	1	4	3	4	2	4	1	4	2	4	2	3	4	2	2	4	1	3	1	4	1	3	2	4	3	3	3	1	4	1	4	1	5	2	4	2	3	1	1	1	5	4	3
20	2	50	1	2	28	25	4	4	2	4	2	4	2	3	2	4	4	2	2	4	2	4	1	3	1	4	3	3	3	4	3	3	3	2	3	2	4	3	5	3	5	2	3	1	1	2	4	4	3
20	2	52	2	3	33	11	3	2	2	4	2	4	4	5	5	5	5	5	4	5	4	5	1	5	2	3	4	5	3	5	4	2	3	3	3	2	4	3	4	2	5	1	2	1	2	3	4	4	5
20	2	52	1	1	27	20	1	3	2	4	2	4	1	4	2	4	2	3	4	2	2	3	4	3	4	3	4	3	4	3	4	3	4	3	4	3	4	3	4	3	4	3	4	3	4	3	4	3	4
20	2	52	2	1	34	26	4	4	2	3	3	4	4	4	3	4	5	3	4	4	4	3	3	5	1	3	4	5	5	3	1	4	1	3	5	5	5	5	4	4	5	5	5	1	3	4	5	5	3
20	2	53	1	1	35	23	1	4	2	3	2	4	3	4	4	4	3	4	3	4	3	4	2	5	1	5	2	3	3	5	5	4	3	2	4	4	4	3	3	2	4	2	3	1	1	2	5	5	3
20	2	54	1	1	35	35	1	4	2	3	2	4	4	4	2	4	4	4	2	4	3	4	3	3	2	5	4	3	4	5	3	4	2	3	3	2	3	2	4	2	1	2	3	1	3	2	3	3	3
20	2	55	1	1	36	36	1	3	2	3	4	3	3	4	3	4	4	4	3	3	3	4	1	4	1	3	4	4	3	5	4	4	2	2	4	4	4	4	4	3	5	3	3	1	2	2	5	4	2
20	2	55	1	2	35	35	4	3	1	5	3	5	3	5	3	4	3	5	3	5	3	4	4	3	2	4	4	3	2	3	1	3	3	3	3	3	3	3	3	3	3	3	4	3	2	2	4	4	2
20	2	56	1	2	36	20	2	2	2	3	2	4	3	3	3	4	4	2	3	4	4	4	1	4	1	3	2	1	2	4	2	4	3	2	4	2	4	2	4	4	4	4	4	2	2	2	4	4	3
21	2	28	1	4	10	9	3	4	2	5	3	5	3	5	3	4	3	5	3	5	3	3	1	2	1	3	3	2	3	4	3	4	2	2	4	2	4	4	4	3	5	3	3	2	2	2	3	3	2
21	2	29	1	4	10	9	3	3	3	1	2	4	5	4	4	4	5	3	3	5	2	1	1	4	1	4	2	3	4	4	4	3	2	2	4	3	5	4	5	2	3	3	4	1	1	2	5	5	3
21	2	29	1	1	10	9	1	4	2	4	5	4	3	4	3	5	5	5	2	5	4	2	2	3	1	2	1	2	2	3	2	2	3	1	5	1	5	3	4	4	4	5	4	1	1	1	5	3	2
21	2	30	2	1	11	10	4	4	3	4	1	5	1	5	3	5	3	3	3	5	2	3	1	3	2	4	3	2	3	3	4	4	3	2	2	2	2	2	2	2	2	2	3	2	2	2	4	3	3
21	2	33	2	1	15	14	2	5	2	3	2	4	4	4	4	4	4	3	4	4	4	5	5	4	5	4	4	3	4	4	4	5	3	2	3	2	4	3	5	4	4	2	4	5	4	3	4	4	3
21	2	33	1	4	15	14	3	2	3	3	2	3	3	4	2	4	3	4	3	4	3	2	1	1	1	5	2	4	5	5	4	4	1	2	5	1	5	1	5	1	5	4	5	1	1	1	5	3	2
21	2	35	1	1	16	15	1	4	2	5	2	4	3	4	2	4	3	5	2	4	3	2	3	4	3	4	3	3	4	4	4	3	2	2	4	3	5	1	4	1	4	3	2	2	3	4	5	5	3
21	2	35	1	1	16	15	1	4	3	3	2	4	3	4	4	5	4	4	3	4	2	1	1	2	2	4	3	4	4	4	3	4	2	1	4	2	4	3	5	2	5	4	3	1	1	2	4	4	5
21	2	38	2	1	20	12	4	3	3	5	2	4	3	4	2	4	3	5	2	4	3	2	3	4	3	4	3	3	4	4	4	3	2	2	3	4	5	2	4	1	4	3	2	2	3	4	5	4	3
21	2	38	1	1	19	15	1	4	2	5	2	4	2	4	2	5	5	3	5	5	2	4	1	4	1	3	3	2	4	4	4	4	1	2	5	2	4	4	4	4	4	2	3	1	1	2	5	5	4
21	2	39	1	1	20	15	1	4	2	3	2	5	4	3	2	4	4	3	1	4	2	4	4	4	4	2	3	3	4	5	5	4	2	3	4	3	4	3	4	4	4	4	4	1	4	4	4	4	4
21	2	39	2	1	21	19	4	3	2	3	3	4	4	4	3	4	4	4	2	4	3	4	1	2	5	5	4	4	4	5	5	4	3	4	5	4	5	5	4	3	3	2	3	2	2	3	5	5	4
21	2	39	1	1	20	12	3	4	3	4	3	4	5	4	3	4	5	5	3	4	5	3	1	5	1	5	3	5	5	5	5	5	5	5	5	1	5	5	3	1	5	1	5	2	1	5	5	5	5
21	2	39	2	1	20	16	4	3	3	3	2	4	3	4	2	3	4	3	4	3	3	1	2	5	1	5	4	4	3	5	1	3	3	1	1	3	4	1	3	3	4	2	3	1	1	1	5	4	3
21	2	41	1	4	22	18	3	4	3	3	1	4	1	3	1	4	5	5	5	5	2	5	2	4	2	4	3	3	4	5	3	4	3	2	4	4	3	4	5	4	2	4	4	1	2	2	5	4	4
21	2	41	1	1	22	20	1	3	2	3	3	3	3	3	3	3	3	3	3	3	3	3	1	3	2	3	1	3	2	4	3	2	1	3	4	3	4	3	4	3	4	3	3	1	3	2	4	3	2
21	2	41	1	1	22	20	1	3	2	3	2	4	3	3	3	4	3	4	4	4	3	3	2	3	4	4	3	4	3	4	3	3	3	4	5	3	3	3	2	3	4	4	3	3	4	4	4	3	5
21	2	41	1	2	21	15	2	5	2	2	2	4	2	4	3	5	4	4	3	4	2	5	5	4	1	5	3	3	4	5	5	3	2	3	5	1	5	1	5	3	5	3	4	1	1	1	5	4	2
21	2	42	2	1	23	22	3	4	1	3	2	4	4	4	3	4	4	5	4	4	4	4	4	4	4	4	4	4	4	4	4	4	4	4	4	4	3	4	3	4	3	4	5	3	4	5	3	4	5
21	2	42	1	1	23	22	1	3	2	2	2	4	2	4	4	4	4	3	2	4	2	2	3	3	3	4	4	4	3	1	3	2	3	4	3	2	3	4	3	4	2	3	2	3	3	2	3	4	4
21	2	43	1	1	24	23	1	4	1	2	2	4	2	4	4	4	4	3	2	4	2	5	2	2	1	5	4	2	4	4	4	4	4	4	4	2	5	1	1	2	4	3	5	1	2	2	5	5	5
21	2	45	1	1	26	25	1	4	2	3	3	3	2	5	4	4	2	2	2	4	2	5	2	3	2	3	3	4	3	4	5	4	3	3	4	3	2	2	4	3	3	4	3	1	2	5	5	4	3
21	2	45	1	2	26	15	2	6	2	4	3	4	2	4	2	5	2	5	5	4	5	4	1	3	1	5	1	1	3	5	3	3	2	2	4	2	5	3	5	2	4	3	3	1	1	1	5	3	3
21	2	45	1	1	25	23	1	4	3	2	2	3	2	3	2	4	3	5	4	4	2	4	1	3	2	5	2	3	4	5	3	2	1	1	5	1	5	3	5	1	5	2	5	1	2	2	5	5	2
21	2	46	1	1	26	25	1	4	2	1	1	3	1	4	3	2	3	1	1	3	1	4	1	4	1	4	3	3	3	4	4	2	2	4	2	5	4	2	3	3	3	3	4	1	1	1	5	5	5
21	2	48	1	2	29	28	2	5	1	3	4	4	4	4	4	4	4	4	3	3	3	4	1	3	1	5	1	1	3	5	3	3	2	2	4	2	5	3	5	2	4	3	3	1	1	1	5	3	3
21	2	48	1	2	30	28	2	5	2	3	3	4	4	4	4	4	4	5	4	4	3	4	1	4	1	5	3	4	3	5	4	2	2	2	4	2	5	2	4	3	4	3	4	1	1	1	5	5	4
21	2	49	1	1	31	30	1	4	1	4	3	3	3	4	3	4	4	3	3	4	3	3	1	2	2	4	3	4	2	2	4	2	3	4	2	4	2	4	1	3	2	3	3	1	1	2	4	4	2
21	2	49	1	1	30	29	1	5	2	3	4	5	3	5	1	5	5	5	3	5	5	2	3	3	3	3	3	3	3	3	3	3	3	3	3	3	3	3	3	3	3	3	3	3	3	3	3	3	3
21	2	55	1	2	35	33	2	2	1	3	3	4	2	5	3	4	4	4	3	2	2	1	2	3	1	3	3	3	2	3	2	2	2	3	3	2	3	2	3	3	2	3	3	1	2	2	4	3	3
21	2	63	2	1	45	40	4	2	1	2	2	5	3	4	4	5	5	3	1	5	2	3	1	3	1	3	3	2	4	4	2	4	3	3	3	3	4	3	3	2	3	2	3	1	1	2	4	3	3
[truncated: 11 more columns]
